# Supplementary material for: Chemical Genetics Reveals Bacterial and Host Cell Functions Critical for Type IV Effector Translocation by Legionella pneumophila
Source: PLoS Pathog. 2009 Jul 3;5(7):e1000501. doi: 10.1371/journal.ppat.1000501 (PMC2698123; doi:10.1371/journal.ppat.1000501)
Supplement: Table S1 — Complete list of all tested bioactive molecules (Biomol, NINDS and Prestwick collections). (0.31 MB XLS) [file ppat.1000501.s002.xls]

## Sheet: Sheet1
Librairy	NAME	Action	CAS#
Biomol	C16 Ceramide	Activates PKC zeta	24696-26-2
Biomol	C8 Ceramine	Ceramide analog. Apoptosis inducer
Biomol	(R)-Methanandamide	Cannabinoid CB1 receptor agonist	150314-39-3
Biomol	1,25-Dihydroxyvitamin D3	Vitamin D receptor agonist	32222-06-3
Biomol	1,2-Didecanoyl-glycerol (10:0)	Activates PKC	82950-64-9
Biomol	1,2-Dioctanoyl-sn-glycerol	Activates PKC	75685-80-2
Biomol	1,2-Dioleoyl-glycerol (18:1)	Activates PKC	3738-74-7
Biomol	11,12-Epoxyeicosatrienoic acid	Bioactive arachidonic acid metabolite
Biomol	12(R)-HETE	Bioactive arachidonic acid metabolite	82337-46-0
Biomol	12(S)-HETE	Bioactive arachidonic acid metabolite	54397-83-0
Biomol	12(S)-HPETE	Fatty acid hydroperoxide	71774-10-2
Biomol	12-Methoxydodecanoic acid	Myristic acid analog	92169-28-3
Biomol	13(S)-HODE	Bioactive linoleic acid metabolite	29623-28-7
Biomol	13(S)-HPODE	Fatty acid hydroperoxide	33964-75-9
Biomol	13,14-Dihydro-prostaglandin E1	Bioactive prostaglandin	19313-28-1
Biomol	13-cis Retinoic acid	Retinoid receptor ligand	4759-48-2
Biomol	13-Ketooctadecadienoic acid	Bioactive linoleic acid metabolite
Biomol	14,15-Epoxyeicosatrienoic acid	Bioactive arachidonic acid metabolite
Biomol	15(S)-HETE	Bioactive arachidonic acid metabolite	54845-95-3
Biomol	15(S)-HPETE	Fatty acid hydroperoxide	70981-96-3
Biomol	15d-Prostaglandin J2	Bioactive prostaglandin	87893-55-8
Biomol	15-Ketoeicosatetraenoic acid	Bioactive arachidonic acid metabolite	81416-72-0
Biomol	16,16-Dimethyl-prostaglandin E2	Prostaglandin EP receptor agonist	39746-25-3
Biomol	17-Octadecynoic acid	Inhibits fatty acid omega oxidation	34450-18-5
Biomol	17-Phenyl-trinor-prostaglandin E2	Prostaglandin EP1 receptor agonist	38315-43-4
Biomol	1-Acyl-PAF	PAF agonist
Biomol	1-Hexadecyl-2-arachidonoyl-glycerol	DAG analog
Biomol	1-Hexadecyl-2-methylglycero-3 PC	PAF receptor agonist
Biomol	1-Hexadecyl-2-O-acetyl-glycerol	Blocks DAG activation of PKC	77133-35-8
Biomol	1-Hexadecyl-2-O-methyl-glycerol	Blocks DAG activation of PKC
Biomol	1-Octadecyl-2-methylglycero-3 PC	Inhibits PI-specific PLC	77286-66-9
Biomol	1-Oleoyl-2-acetyl-glycerol	PKC activator	86390-77-4
Biomol	1-Stearoyl-2-linoleoyl-glycerol	PKC activator
Biomol	1-Stearoyl-2-arachidonoyl-glycerol	PKC activator	65914-84-3
Biomol	24,25-Dihydroxyvitamin D3	Vitamin D receptor ligand	40013-87-4
Biomol	25-Hydroxyvitamin D3	Vitamin D receptor ligand	19356-17-3
Biomol	2-Arachidonoylglycerol	Cannabinoid CB1 receptor agonist	53847-30-6
Biomol	2-Fluoropalmitic acid	Protein palmitoylation inhibitor	89270-22-4
Biomol	2-Hydroxymyristic acid	Protein myristoylation inhibitor	2507-55-3
Biomol	4-Hydroxyphenylretinamide	Retinoid receptor agonist / apoptosis inducer	6546-68-6
Biomol	4-Oxatetradecanoic acid	Myristic acid analog
Biomol	5(S)-HETE	Bioactive arachidonic acid metabolite	70608-72-9
Biomol	5(S)-HPETE	Fatty acid hydroperoxide	71774-08-8
Biomol	5,6-Epoxyeicosatrienoic acid	Bioactive arachidonic acid metabolite
Biomol	5,8,11,14-Eicosatetraynoic acid	Cyclooxygenase & lipoxygenase inhibitor	1191-85-1
Biomol	5,8,11-Eicosatriynoic acid	Lipoxygenase inhibitor	13488-22-7
Biomol	5-Ketoeicosatetraenoic acid	5-KETE receptor (R527) agonist
Biomol	6-Formylindolo [3,2-B] carbazole	AHR agonist	172922-91-7
Biomol	6-Keto-prostaglandin F1a	Bioactive prostaglandin	58962-34-8
Biomol	7,7-Dimethyleicosadienoic acid	PLA2 inhibitor	89560-01-0
Biomol	8,9-Epoxyeicosatrienoic acid	Bioactive arachidonic acid metabolite
Biomol	8-EPI-prostaglandin F2a	Thromboxane TP receptor agonist	27415-26-5
Biomol	9(S)-HODE	Bioactive linoleic acid metabolite	73543-67-6
Biomol	9(S)-HPODE	Fatty acid hydroperoxide	29774-12-7
Biomol	9,10-Octadecenoamide	Endogenous sleep inducing lipid
Biomol	9alpha,11beta-Prostaglandin F2	Bioactive prostaglandin	38432-87-0
Biomol	9beta,11alpha-Prostaglandin F2	Bioactive prostaglandin	4510-16-1
Biomol	9-cis Retinoic acid	Retinoid RXR agonist	5300-03-8
Biomol	Dimethyloxaloylglycine	Prolyl-4-hydroxylase inhibitor	89464-63-1
Biomol	Adrenic acid (22:4, n-6)	Polyunsaturated fatty acid	28874-58-0
Biomol	AGC	Negative control for AGGC and AFC
Biomol	AGGC	ICMT inhibitor	139332-94-8
Biomol	AM-251	Cannabinoid CB1 receptor antagonist
Biomol	AM-580	Retinoid RAR agonist	102121-60-8
Biomol	Anandamide (18:2,n-6)	Cannabinoid receptor agonist
Biomol	Anandamide (20:3,n-6)	Cannabinoid receptor agonist
Biomol	Anandamide (20:4, n-6)	Cannabinoid receptor agonist	94421-68-8
Biomol	Anandamide (22:4,n-6)	Cannabinoid receptor agonist
Biomol	Arachidonamide	Bioactive arachidonic acid metabolite
Biomol	Arachidonic acid (20:4, n-6)	Polyunsaturated fatty acid	506-32-1
Biomol	Arachidonoyl-PAF	PAF precursor	86288-11-1
Biomol	BML-190	Cannabinoid CB1 inverse agonist
Biomol	C2 Ceramide	Apoptosis inducer	3102-57-6
Biomol	C2 Dihydroceramide	Negative control for C2 ceramide
Biomol	C8 Ceramide	Stimulates Cer-activated PK
Biomol	C8 Dihydroceramide	Negative control for C8 ceramide
Biomol	Carbacyclin	PPAR delta agonist	69552-46-1
Biomol	Ciglitazone	PPAR gamma agonist	74772-77-3
Biomol	Clofibrate	PPAR alpha agonist	637-07-0
Biomol	Cloprostenol Na	Prostaglandin FP receptor agonist	55028-72-3
Biomol	C-PAF	PAF receptor agonist	91575-58-5
Biomol	Delta 12-Prostaglandin J2	Bioactive prostaglandin	87893-54-7
Biomol	Dihomo-gamma-linolenic acid	Polyunsaturated fatty acid	1783-84-2
Biomol	Dihydrosphingosine	Apoptosis inducer
Biomol	Diindolylmethane	AHR agonist	1968-05-4
Biomol	DL-Dihydrosphingosine	Sphingosine kinase inhibitor	73938-69-9
Biomol	DL-PDMP	Glucosylceramide synthase inhibitor	73257-80-4
Biomol	DL-PPMP	Glucosylceramide synthase inhibitor
Biomol	Docosahexaenoic acid (22:6 n-3)	Polyunsaturated fatty acid	6217-54-5
Biomol	Docosapentaenoic acid	Polyunsaturated fatty acid	2234-74-4
Biomol	Docosatrienoic acid (22:3 n-3)	Polyunsaturated fatty acid	28845-86-5
Biomol	Eicosa-5,8-dienoic acid (20:2 n-12)	Polyunsaturated fatty acid
Biomol	Eicosadienoic acid (20:2 n-6)	Polyunsaturated fatty acid	2091-39-6
Biomol	Eicosapentaenoic acid (20:5 n-3)	Polyunsaturated fatty acid	10417-94-4
Biomol	Eicosatrienoic acid (20:3 n-3)	Polyunsaturated fatty acid	2091-27-2
Biomol	Enantio-PAF C16	Negative control for PAF	117985-57-6
Biomol	Farnesylthioacetic acid	Carboxymethylation inhibitor	135784-48-4
Biomol	Fluprostenol	Prostaglandin FP receptor agonist	40666-16-8
Biomol	g-Linolenic acid (18:3 n-6)	Polyunsaturated fatty acid	506-26-3
Biomol	Leukotoxin A (9,10-EODE)	Bioactive linoleic acid metabolite
Biomol	Leukotoxin B (12,13-EODE)	Bioactive linoleic acid metabolite
Biomol	Leukotriene B4	Leukotriene B4 receptor agonist	71160-24-2
Biomol	Leukotriene C4	CysLT receptor agonist	72025-60-6
Biomol	Leukotriene D4	CysLT receptor agonist	73836-78-9
Biomol	Leukotriene E4	CysLT1 receptor agonist	75715-89-8
Biomol	Linoleamide	Bioactive linoleic acid metabolite
Biomol	Linoleic acid	Polyunsaturated fatty acid	60-33-3
Biomol	Linolenic acid (18:3 n-3)	Polyunsaturated fatty acid	463-40-1
Biomol	Lipoxin A4	Bioactive arachidonic acid metabolite	89663-86-5
Biomol	L-NASPA	LPA agonist / antagonist
Biomol	LY-171883	Leukotriene D4 receptor antagonist	88107-10-2
Biomol	Lyso-PAF C16	Inactive PAF metabolite	52691-62-0
Biomol	Lysophosphatidic acid	LPA receptor antagonist	22556-62-3
Biomol	MAPP, D-erythro	Ceramidase inhibitor
Biomol	MAPP, L-erythro	Negative control for D-erythro-MAPP
Biomol	Mead acid (20:3 n-9)	Polyunsaturated fatty acid	20590-32-3
Biomol	Mead ethanolamide	Cannabinoid receptor agonist	169232-04-6
Biomol	Methoprene acid	Retinoid RXR agonist
Biomol	Misoprostol, free acid	Prostaglandin EP receptor agonist	59122-46-2
Biomol	N,N-Dimethylsphingosine	Sphingosine kinase inhibitor	119567-63-4
Biomol	N-Acetyl-leukotriene E4	Bioactive arachidonic acid metabolite	80115-95-3
Biomol	N-Arachidonoylglycine	FAAH inhibitor
Biomol	N-Linoleoylglycine	FAAH inhibitor
Biomol	PAF C16	PAF receptor agonist	74389-68-7
Biomol	PAF C18	PAF receptor agonist	79549-26-1
Biomol	PAF C18:1	PAF receptor agonist	86288-90-1
Biomol	Palmitylethanolamide	Cannabinoid CB2 receptor agonist	544-31-0
Biomol	Phosphatidic acid, dipalmitoyl	Activates MAP kinase cascade	71065-87-7
Biomol	Prostaglandin A1	Bioactive prostaglandin	14152-28-4
Biomol	Prostaglandin A2	Bioactive prostaglandin	13345-50-1
Biomol	Prostaglandin B1	Bioactive prostaglandin	13345-51-2
Biomol	Prostaglandin B2	Bioactive prostaglandin	13367-85-6
Biomol	Prostaglandin D2	Prostaglandin DP receptor agonist	41598-07-6
Biomol	Prostaglandin E1	Prostaglandin EP receptor agonist	745-65-3
Biomol	Prostaglandin E2	Prostaglandin EP receptor agonist	363-24-6
Biomol	Prostaglandin F1a	Prostaglandin FP receptor agonist	745-62-0
Biomol	Prostaglandin F2a	Prostaglandin FP receptor agonist	38562-01-5
Biomol	Prostaglandin I2 Na	Prostaglandin IP receptor agonist	61849-14-7
Biomol	Prostaglandin J2	Bioactive prostaglandin	60203-57-8
Biomol	Retinoic acid, all trans	Retinoid RAR agonist	302-79-4
Biomol	REV-5901	5-Lipoxygenase inhibitor	101910-24-1
Biomol	S-Farnesyl-L-cysteine methyl ester	MDR ATPase activator
Biomol	Sphingosine	PKC inhibitor	123-78-4
Biomol	SQ-29548	Thromboxane A2 antagonist	98299-61-7
Biomol	Tetrahydrocannabinol-7-oic acid	PPAR gamma agonist	39690-06-7
Biomol	TTNPB	Retinoid RAR agonist	71441-28-6
Biomol	U-46619	Thromboxane TP receptor agonist	56985-40-1
Biomol	U-75302	Leukotriene B4 receptor antagonist	119477-85-9
Biomol	WIN 55,212-2	Cannabinoid CB1/CB2 receptor agonist	131543-23-2
Biomol	WY-14643	PPAR alpha agonist	50892-23-4
Biomol	4-Aminopyridine	Potassium channels	504-24-5
Biomol	5-Hydroxydecanoate	Potassium channels	624-00-0
Biomol	Aconitine	Sodium channels	302-27-2
Biomol	AM 92016	Potassium channels	178894-81-0
Biomol	Amantidine	Misc. channels	665-66-7
Biomol	Amiloride	Calcium channels	2016-88-8
Biomol	Amiodarone	Calcium channels	1951-25-3
Biomol	A-23187	Calcium ionophore	52665-69-7
Biomol	Bay K-8644	Calcium channels	98791-67-4
Biomol	Benzamil	Calcium channels	2898-76-2
Biomol	Bepridil	Calcium channels	74764-40-2
Biomol	Cyclopiazonic acid	Intracellular calcium	18172-33-3
Biomol	Dantrolene	Intracellular calcium	7261-97-4
Biomol	Diazoxide	Potassium channels	364-98-7
Biomol	Dichlorobenzamil	Calcium channels	1166-01-4
Biomol	Diltiazem	Calcium channels	33286-22-5
Biomol	E-4031	Potassium channels	113558-89-7
Biomol	Fipronil	Misc. channels	120068-37-3
Biomol	Flecainide	Sodium channels	54143-56-5
Biomol	Flufenamic acid	Potassium channels	530-78-9
Biomol	Flunarizine	Calcium channels	30484-77-6
Biomol	Fluspiriline	Potassium channels	1841-19-6
Biomol	FPL-64176	Calcium channels	120934-96-5
Biomol	Gingerol	Intracellular calcium	23513-14-6
Biomol	Glipizide	Potassium channels	29094-61-9
Biomol	Glyburide	Potassium channels	10238-21-8
Biomol	Grayanotoxin III	Sodium channels	4678-45-9
Biomol	IAA-94	Misc. channels	54197-31-8
Biomol	L-cis-Diltiazem	Calcium channels
Biomol	Lidocaine	Sodium channels	6108-05-0
Biomol	Loperamide	Calcium channels	34552-83-5
Biomol	Methoxy verapamil	Calcium channels	16662-47-8
Biomol	Minoxidil	Potassium channels	38304-91-5
Biomol	Minoxidil sulfate	Potassium channels	83701-22-8
Biomol	Nicardipine	Calcium channels	54527-84-3
Biomol	Nifedipine	Calcium channels	21829-25-4
Biomol	Niflumic acid	Misc. channels	4394-00-7
Biomol	Niguldipine	Calcium channels	113317-61-6
Biomol	Nimodipine	Calcium channels	66085-59-4
Biomol	Nitrendipine	Calcium channels	39562-70-4
Biomol	N-Phenylanthranilic acid	Misc. channels	91-40-7
Biomol	NPPB	Misc. channels	107254-86-4
Biomol	NS-1619	Potassium channels	153587-01-0
Biomol	Paxilline	Potassium channels	57186-25-1
Biomol	PCO-400	Potassium channels	121055-10-5
Biomol	Penitrem A	Potassium channels	12627-35-9
Biomol	Phenamil	Sodium channels	2038-35-9
Biomol	Phentolamine	Potassium channels	73-05-2
Biomol	Phenytoin	Sodum channels	57-41-0
Biomol	Pimozide	Calcium channels	2062-78-4
Biomol	Pinacidil	Potassium channels	85371-64-8
Biomol	Procainamide	Sodium channels	614-39-1
Biomol	Propafenone	Potassium channels	54063-53-5
Biomol	Quinidine	Sodium channels	6151-40-2
Biomol	Quinine	Potassium channels	6119-47-7
Biomol	QX-314	Sodium channels	21306-56-9
Biomol	Ryanodine	Intracellular calcium	15662-33-6
Biomol	SDZ-201106	Sodium channels	97730-95-5
Biomol	SKF-96365	Calcium channels	130495-35-1
Biomol	Tetrandrine	Calcium channels	518-34-3
Biomol	Thapsigargin	Intracellular calcium	67526-95-8
Biomol	TMB-8	Intracellular calcium	53464-72-5
Biomol	Tolazamide	Potassium channels	1156-19-0
Biomol	Tolbutamide	Potassium channels	64-77-7
Biomol	U-37883A	Potassium channels	57568-80-6
Biomol	U-50488	Calcium channels	67198-13-4
Biomol	Verapamil	Calcium channels	23313-68-0
Biomol	Veratridine	Sodium channels	71-62-5
Biomol	YS035	Calcium channels	33978-72-2
Biomol	ZM226600	Potassium channels
Biomol	Tosyl-Phe-CMK (TPCK)	Serine protease inhibitor	402-71-1
Biomol	Thiorphan	Neutral endopeptidase inhibitor	76721-89-6
Biomol	Z-Prolyl-prolinal	Prolyl endopeptidase inhibitor	86925-97-5
Biomol	NapSul-Ile-Trp-CHO	Cathepsin L inhibitor
Biomol	3,4-Dichloroisocoumarin	Granzyme B inhibitor	51050-59-0
Biomol	Boc-GVV-CHO	Gamma secretase inhibitor
Biomol	Bestatin	Aminopeptidase inhibitor	65391-42-6
Biomol	Ala-Ala-Phe-CMK	Tripeptidyl peptidase II inhibitor
Biomol	MDL-28170	Calpain inhibitor	88191-84-8
Biomol	Ac-Leu-Leu-Nle-CHO	Calpain inhibitor
Biomol	2-Methoxyantimycin A3	Bcl-2/Bcl-XL ligand induces apoptosis
Biomol	HA14-1	Bcl-2 ligand induces apoptosis
Biomol	Decylubiquinone	inhibits mitochondrial permeability pore opening	55486-00-5
Biomol	Betulinic acid	induces mitochondrial permeability pore opening	472-15-1
Biomol	Deprenyl	inhibits glyceraldehyde-3-phosphate dehydrogenase	14611-52-0
Biomol	1400W	iNOS inhibitor
Biomol	Fumonisin B1	inhibits ceramide synthase	116355-83-0
Biomol	Triptolide	inhibits NFkappaB transcriptional activation	38748-32-2
Biomol	Tanshinone IIA	AP-1 inhibitor
Biomol	Nigericin	induces intracellular acidification	28380-24-7
Biomol	Lycorine	inhibits TNFalpha production	476-28-8
Biomol	10-Hydroxycamptothecin	topoisomerase 1 inhibitor	64439-81-2
Biomol	b-Lapachone	topoisomerase 1 inhibitor	4707-32-8
Biomol	Parthenolide	IkappaB kinase inhibitor	20554-84-1
Biomol	MG-132	Proteasome inhibitor	133407-82-6
Biomol	Helenalin	NFkappaB inhibitor	6754-13-8
Biomol	Bezafibrate	PPAR alpha agonist	41859-67-0
Biomol	Cycloheximide-N-ethylethanoate	FKBP12 inhibitor
Biomol	Ascomycin (FK-520)	binds to FKBP inhibits calcineurin	11011-38-4
Biomol	U-74389G	superoxide/free-radical inhibitor	153190-29-5
Biomol	Ebselen	glutathione peroxidase mimetic	60940-34-3
Biomol	TRIM	bNOS/iNOS inhibitor	25371-96-4
Biomol	Zardaverine	phosphodiesterase (PDE1/2) inhibitor	101975-10-4
Biomol	Zaprinast	phosphodiesterase (PDE1) inhibitor	37762-06-4
Biomol	Vinpocetine	phosphodiesterase (PDE1) inhibitor	42971-09-5
Biomol	Trequinsin	phosphodiesterase (PDE3) inhibitor	78416-81-6
Biomol	Siguazodan	phosphodiesterase (PDE3) inhibitor	115344-47-3
Biomol	Rolipram	phosphodiesterase (PDE4 ) inhibitor	61413-54-5
Biomol	Ro 20-1724	phosphodiesterase (PDE4 ) inhibitor	29925-17-5
Biomol	MY-5445	phosphodiesterase (PDE5) inhibitor	78351-75-4
Biomol	A-3	kinase inhibitor
Biomol	Acetyl (N)-S-farnesyl-L-cysteine	farnesylation inhibitor	135304-07-3
Biomol	Actinomycin D	transcription inhibitor	50-76-0
Biomol	Arvanil	Vaniloid receptor agonist
Biomol	AG1478	Tyrosine kinase inhibitor. Broad spectrum	153436-53-4
Biomol	AG213 (Tyrphostin 47)	EGF-R tyrosine kinase inhibitor	122520-86-9
Biomol	AG-370	PDGF receptor kinase inhibitor
Biomol	AG-490	JAK2 inhibitor
Biomol	AG-879	NGF receptor inhibitor
Biomol	Alamethicin	monovalent cation ionophore	27061-78-5
Biomol	AG-1296	c-kit, FGF and PDGF kinase inhibitor	146535-11-7
Biomol	Milrinone	phosphodiesterase (PDE3) inhibitor	78415-72-2
Biomol	PRIMA-1	p53 reactivator	5608-24-2
Biomol	Ikarugamycin	inhibits clathrin coated pit mediated endocytosis	36531-78-9
Biomol	Amino-1,8-naphthalimide [4-Amino-1,8-naphthalimide]	PARP inhibitor	1742-95-6
Biomol	Aminobenzamide (3-ABA) [3-Aminobenzamide (3-ABA)]	ADP ribose polymerase, apoptosis inhibitor	3544-24-9
Biomol	17-Allylamino-geldanamycin	HSP-90 inhibitor	75747-14-7
Biomol	Anisomycin	MAP kinase activator	22862-76-6
Biomol	Aphidicolin	DNA polymerase inhibitor	38966-21-1
Biomol	Aristolochic acid	phospholipase A2 inhibitor	313-67-7
Biomol	8-Methoxymethyl-IBMX	phosphodiesterase (PDE1) inhibitor	78033-08-6
Biomol	MBCQ	phosphodiesterase (PDE5) inhibitor
Biomol	B581	farnesyltransferase inhibitor	149759-96-6
Biomol	BADGE	PPAR gamma antagonist	1675-54-3
Biomol	Bafilomycin A1	vaculolar ATPase inhibitor	88899-55-2
Biomol	BAPTA-AM	cell permeable Ca++ chelator	139890-68-9
Biomol	Blebbistatin	Myosin II inhibitor
Biomol	Bongkrekic acid	ANT inhibitor	11076-19-0
Biomol	IB-MECA	Adenosine receptor agonist	152918-18-8
Biomol	Brefeldin A	ARF GEF inhibitor	20350-15-6
Biomol	Bromo-7-nitroindazole [3-Bromo-7-nitroindazole]	NO synthase inhibitor	74209-34-0
Biomol	Bromo-cAMP [8-Bromo-cAMP]	PKA activator	76939-46-3
Biomol	Bromo-cGMP [8-Bromo-cGMP]	PKG activator	51116-01-9
Biomol	Bumetanide	Na+K+Cl- cotransport inhibitor	28395-03-1
Biomol	5'-N-Ethylcarboxamidoadenosine (NECA)	adenosine receptor agonist	78647-50-4
Biomol	BW-B 70C	5 lipoxygenase inhibitor	134470-38-5
Biomol	CA-074-Me	Cathepsin B inhibitor
Biomol	SB-415286	GSK3 beta inhibitor	264218-23-7
Biomol	Calpeptin	Calpain inhibitor
Biomol	Calphostin C	PKC inhibitor	121263-19-2
Biomol	Calyculin A	PP1, PP2A inhibitor	101932-71-2
Biomol	Camptothecin	Topoisomerase 1 inhibitor	7689-03-4
Biomol	Cantharidin	PP2A inhibitor	56-25-7
Biomol	Capsacin(E)	vanilloid receptor agonist	404-86-4
Biomol	Capsazepine	vanilloid receptor antagonist	138977-28-3
Biomol	Castanospermine	glucosidase inhibitor	79831-76-8
Biomol	Dipyridamole	cGMP phosphodiesterase inhibitor	58-32-2
Biomol	CGP-37157	inhibitor of mitochondrial Na+Ca+2 exchange	75450-34-9
Biomol	Chelerythrine	PKC inhibitor	3895-92-9
Biomol	CAPE	Antioxidant/ NFkappa B inhibitor	104594-70-9
Biomol	Cimaterol	adrenoceptor agonist (beta)	54239-37-1
Biomol	CinnGEL 2Me	PTP1B inhibitor
Biomol	Cirazoline	adrenoreceptor agonist (alpha)	40600-13-3
Biomol	Clonidine	adrenoreceptor agonist (alpha)	4205-91-8
Biomol	Clozapine	Dopamine antagonist	5786-21-0
Biomol	Curcumin	NFkappaB inhibitor	458-37-7
Biomol	Cycloheximide	protein synthesis inhibitor	66-81-9
Biomol	Cyclosporin A	calcineurin inhibitor	59865-13-3
Biomol	Cypermethrin	calcineurin inhibitor	52315-07-8
Biomol	Cytochalasin B	F actin capper	14930-96-2
Biomol	Cytochalasin D	F actin capper	22144-77-0
Biomol	D609	PC-PLC inhibitor	83373-60-8
Biomol	Damnacanthal	p56lck inhibitor	477-84-9
Biomol	YC-1	GC stimulator / Hif-1 alpha inhibitor
Biomol	Decoyinine	lowers GTP levels	2004-04-8
Biomol	Deoxymannojirimycin(1)	mannosidase inhibitor	84444-90-6
Biomol	Deoxynorjrimycin(1)	glucosidase inhibitor	19130-96-2
Biomol	Dexamethasone	corticosteroid	50-02-2
Biomol	Dibutyrylcyclic AMP	PKA activator	16980-89-5
Biomol	Dibutyrylcyclic GMP	PKA activator	51116-00-8
Biomol	GW-9662	PPAR gamma antagonist	22978-25-2
Biomol	6,7-ADTN HBr	Dopamine agonist	73304-33-3
Biomol	Hinokitiol	Iron chelator	499-44-5
Biomol	Diphenyleneiodonium Cl	flavoprotein inhibitor	10182-84-0
Biomol	2,5-Ditertbutylhydroquinone	ER Ca++ ATPase inhibitor	88-58-4
Biomol	Doxorubicin	topoisomerase II inhibitor, induces apoptosis	25316-40-9
Biomol	DRB	CKII inhibitor	53-85-0
Biomol	MnTBAP	SOD mimetic
Biomol	E6 Berbamine	calmodulin inhibitor
Biomol	E-64-d	calpain/cathepsin inhibitor	88321-09-9
Biomol	EHNA HCl	Phosphodiesterase (PDE2) inhibitor/adenosine deaminase inhibitor	51350-19-7
Biomol	Pregnenolone 16a carbonitrile	PXR/SXR agonist	1434-54-4
Biomol	Estradiol	estrogen	50-28-2
Biomol	Etoposide	topoisomerase II inhibitor	33419-42-0
Biomol	FCCP	mitochondrial uncoupler	370-86-5
Biomol	Forskolin	Adenylate cyclase activator	66575-29-9
Biomol	Geldanamycin	HSP90 inhibitor	30562-34-6
Biomol	Genistein	Tyrosine kinase inhibitor	446-72-0
Biomol	Ro 31-8220	PKC inhibitor	138489-18-6
Biomol	GM6001	broad spectrum MMP inhibitor
Biomol	Go6976	PKC inhibitor
Biomol	Nimesulide	Cox 2 inhibitor	51803-78-2
Biomol	H7	kinase inhibitor	84477-87-2
Biomol	H-89	PKA inhibitor	127243-85-0
Biomol	H9	kinase inhibitor	116700-36-8
Biomol	HA1077	inhibitor of Rho-dependent kinases	103745-39-7
Biomol	HA-1004	kinase inhibitor	91742-10-8
Biomol	HBDDE	PKC inhibitor
Biomol	Histamine	Histamine receptor agonist	51-74-1
Biomol	HNMPA-(AM)3	Insulin receptor TK inhibitor
Biomol	Hoechst 33342 (cell permeable) (BisBenzimide)	DNA minor groove binder	23491-52-3
Biomol	Huperzine A [(-)-Huperzine A]	acetylcholinesterase inhibitor	102518-79-6
Biomol	24(S)-Hydroxycholesterol	LXR agonist
Biomol	ICRF-193	topo II inhibitor that does not cause DNA breaks	21416-68-2
Biomol	Indomethacin	cyclooxygenase inhibitor	53-86-1
Biomol	Ionomycin	Ca++ ionophore	56092-81-0
Biomol	IBMX	PDE inhibitor (broad spec), adenosineR agonist	28800-58-4
Biomol	NSC-95397	CDC25 phosphatase inhibitor	93718-83-3
Biomol	Juglone	PIN1 inhibitor	481-39-0
Biomol	K252A	Kinase inhibitor (Broad spectrum)	97161-97-2
Biomol	KN-62	CaM kinase II inhibitor	127191-97-3
Biomol	KT-5720	PKA inhibitor	108068-98-0
Biomol	L-744,832	Ras farnesyltransferase inhibitor
Biomol	Furoxan	NO donor
Biomol	Latrunculin B	Actin inhibitor	76343-94-7
Biomol	Lavendustin A	Tyrosine kinase inhibitor EGF-R)	125697-92-9
Biomol	N9-Isopropylolomoucine	CDC-2 kinase inhibitor
Biomol	Leupeptin	protease inhibitor	103476-89-7
Biomol	Bay 11-7082	Inhibits IKK kinase activation	195462-67-7
Biomol	Tyrphostin-8	Calcineurin inhibitor
Biomol	L-NAME	NO synthesis inhibitor	51298-62-5
Biomol	LY-294002	PI-3-Kinase inhibitor	154447-36-6
Biomol	LY-83583	Inhibits NO-activation of guanylate cyclase	91300-60-6
Biomol	5-Iodotubercidin	ERK-2 inhibitor	24386-93-4
Biomol	Manoalide	Phospholipase A2 inhibitor	75088-80-1
Biomol	Manumycin A	ras farnesylation inhibitor	52665-74-4
Biomol	Mastoparan	activates heterotrimeriuc GTPases	72093-21-1
Biomol	MCI-186	antioxidant, cytoprotectant	89-25-8
Biomol	Gliotoxin	Inhibitor of 20S-proteasome chymotrypsin activity	67-99-2
Biomol	LFM-A13	BTK inhibitor
Biomol	Methotrexate	DHFR inhibitor	59-05-2
Biomol	Epibatidine (±)	nicotinic cholinergic agonist	140111-52-0
Biomol	Mevinolin (Lovastatin)	Inhibitor HMG-CoA reductase	75330-75-5
Biomol	Mitomycin C	cross links DNA	50-07-7
Biomol	ML7	kinase inhibitor	109376-83-2
Biomol	ML9	kinase inhibitor	105637-50-1
Biomol	Monastrol	Eg5 inhibitor
Biomol	GW-5074	cRAF1 kinase inhibitor	220904-83-6
Biomol	Monensin	Na+ ionophore	22373-78-0
Biomol	FK-506	FKBP ligand	104987-11-3
Biomol	Nocodazole	tubulin inhibitor	31430-18-9
Biomol	OBAA	phospholipase A2 inhibitor
Biomol	Okadaic acid	PP1 PP2A inhibitor	78111-17-8
Biomol	Oligomycin A	Fo ATP synthase inhibitor	579-13-5
Biomol	Olomoucine	CDK inhibitor	101622-51-9
Biomol	Ouabain	Na+K+ATPase inhibitor	11018-89-6
Biomol	PCA 4248	PAF antagonist
Biomol	PD 98059	MEK inhibitor	167869-21-8
Biomol	SU-4312	VEGF-R (Flk-1) tyrosine kinase	5812-07-7
Biomol	Pepstatin	protease inhibitor	26305-03-3
Biomol	Phenanthridinone [6(5H)-Phenanthridinone]	PARP inhibitor	1015-89-0
Biomol	Phorbol 12 myristate 13 acetate	PKC activator	16561-29-8
Biomol	Pifithrin	p53 inhibitor	63208-82-2
Biomol	CITCO	Const. androstane receptor (CAR) agonist
Biomol	Piroxicam	COX1 inhibitor	36322-90-4
Biomol	Cyclopamine	Hedgehog pathway inhibitor	4449-51-8
Biomol	PP1	src family trosine kinase inhibitor
Biomol	Prazocin	adrenoreceptor agonist	19216-56-9
Biomol	Propidium iodide	DNA intercalator	25535-16-4
Biomol	Propranolol (S-)	adrenoceptor antagonist (beta)	4199-10-4
Biomol	Puromycin	protein synthesis inhibitor	3506-23-8
Biomol	SB-431542	ALK4, ALK5, ALK7 inhibitor	301836-41-9
Biomol	SP-600125	JNK inhibitor	129-56-6
Biomol	Quercetin	kinase inhibitor (plus other)	6151-25-3
Biomol	Rapamycin	FRAP inhibitor	53123-88-9
Biomol	Cyclo [Arg-Gly-Asp-D-Phe-Val]	integrin inhibitor
Biomol	RHC-80267	DAG lipase inhibitor	83654-05-1
Biomol	RK-682	VHR phosphatase inhibitor
Biomol	Roscovitine	CDK inhibitor
Biomol	Rottlerin	PKC delta inhibitor	82-08-6
Biomol	RWJ-60475-(AM)3	CD45 phosphatase inhibitor
Biomol	SB 203580	Suppressor of MAPKAP kinase-2	152121-47-6
Biomol	SB 202190	MAP kinase inhibitor
Biomol	Indirubin-3'-monoxime	GSK-3beta inhibitor
Biomol	Indirubin	GSK-3beta inhibitor	479-41-4
Biomol	Serotonin	serotonin receptor agonist	153-98-0
Biomol	Resveratrol	SIRT1 activator	501-36-0
Biomol	Splitomycin	sir2p inhibitor
Biomol	PP2	Src family tyrosine kinase inhibitor
Biomol	Piceatannol	Syk inhibitor	10083-24-6
Biomol	SQ22536	adenylate cyclase inhibitor	17318-31-9
Biomol	Alrestatin	aldose reductase inhibitor	51411-04-2
Biomol	Staurosporine	kinase inhibitor - non-selective	62996-74-1
Biomol	Swainsonine	protein glycosylation inhibitor	72741-87-8
Biomol	Tamoxifen	estrogen antagonist	54965-24-1
Biomol	Taxol = Paclitaxel	microtubule stabilizer	33069-62-6
Biomol	RG-14620	EGF-R tyrosine kinase inhibitor	136831-49-7
Biomol	Thalidomide	TNFalpha synthesis inhibitor	50-35-1
Biomol	Thiocitrulline [L-Thiocitrulline HCl]	bNOS inhibitor	156719-37-8
Biomol	GF-109203X	PKC inhibitor	133052-90-1
Biomol	Tyrphostin AG-825	HER-1,2 tyrosine kinase inhibitor
Biomol	Kavain (±)	voltage-dependent Na channel inhibitor	500-64-1
Biomol	TPEN	cell permable heavy metal chelator	16858-02-9
Biomol	Trichostatin-A	histone deacetylase inhibitor	58880-19-6
Biomol	Trifluoperazine	calmodulin inhibitor-possibly only at high concentrations!	440-17-5
Biomol	Tunicamycin	glycosylation inhibitor	11089-65-9
Biomol	Nafamostst mesylate	Serine protease inhibitor	82956-11-4
Biomol	Tyrphostin AG-126	tyrosine kinase inhibitor
Biomol	Tyrphostin 1	Calcineurin inhibitor	2826-26-8
Biomol	Tyrphostin 9	PDGF-R tyrosine kinase inhibitor	10537-47-0
Biomol	U73122	PLC inhibitor	112648-68-7
Biomol	U-0126	MEK inhibitor
Biomol	Valinomycin	K+ ionophore	2001-95-8
Biomol	Vinblastine	tubulin inhibitor	143-67-9
Biomol	W7	calmodulin antagonist	61714-27-0
Biomol	Wortmannin	PI-3Kinase, other kinases inhibitor	19545-26-7
Biomol	Y-27632	ROCK inhibitor	146986-50-7
Biomol	Yohimbine	Adrenoreceptor antagonist (alpha)	146-48-5
Biomol	Z-Leu3-VS	Proteasome inhibitor
Biomol	ZM336372	Raf inhibitor
Biomol	Z-VAD-FMK	Caspase inhibitor (broad spectrum)
Biomol	NS-398	Cox-2 inhibitor	123653-11-2
Biomol	AA-861	5-lipoxygenase inhibitor	80809-81-0
Biomol	Mycophenolic acid	Inosine-5'-monophosphate dehydrogenase inhibitor	24280-93-1
Biomol	Shikonin	Apoptosis inducer, p53 dependent	517-89-5
Biomol	Xestospongin C	IP3 receptor blocker
Biomol	CDC	12-Lipoxygenase inhibitor	132465-11-3
Biomol	Cerulenin	Fatty acid biosynthesis inhibitor	17397-89-6
Biomol	Phenoxybenzamine	Calmodulin antagonist	63-92-3
Biomol	Wiskostatin	N-WASP inhibitor
NINDS	ALMOTRIPTAN	5HT 1B/2D receptor agonist	154323-57-6
NINDS	PIRENPERONE	5HT2 receptor antagonist	75444-65-4
NINDS	KETANSERIN TARTRATE	5HT2/5HT1C seritonin antagonist	83846-83-7, 74050-98-9(base)
NINDS	TEGASEROD	5HT4 agonist; intestinal peristaltic stimulant	145158-71-0
NINDS	TEGASEROD MALEATE	5HT4 receptor agonist, peristaltic stimulant	189188-57-6
NINDS	ABSCISIC ACID (cis,trans; +/-)	abscission-accelerant
NINDS	AZOBENZENE	acaricide	103-33-3
NINDS	LISINOPRIL	ACE inhibitor	83915-83-7, 76547-98-3 [anhydrous]
NINDS	BENAZEPRIL HYDROCHLORIDE	ACE inhibitor, antihypertensive	86541-74-4
NINDS	ENALAPRIL MALEATE	ACE inhibitor, antihypertensive	76095-16-4, 75847-73-3 [enalapril]
NINDS	VESAMICOL HYDROCHLORIDE	acetylcholine transport blocker (vesicular)	120447-62-3
NINDS	EDROPHONIUM CHLORIDE	acetylcholinesterase inhibitor	116-38-1, 312-48-1 [edrophonium]
NINDS	COLFORSIN	adenylate cyclase activator, antiglaucoma, hypotensive, vasodilator	66575-29-9
NINDS	VERAPAMIL HYDROCHLORIDE	adrenegic blocker, Ca channel blocker, coronary vasodilator, antiarrhythmic	152-11-4, 52-53-9 [verapamil]
NINDS	TUAMINOHEPTANE SULFATE	adrenergic agonist	6411-75-2, 123-82-0 [tuaminoheptane]
NINDS	OCTOPAMINE HYDROCHLORIDE	adrenergic agonist	104-14-3
NINDS	TYRAMINE	adrenergic agonist	51-67-2
NINDS	OXIDOPAMINE HYDROCHLORIDE	adrenergic agonist (opthalmic)	1199-18-4
NINDS	NOREPINEPHRINE	adrenergic agonist, antihypotensive	69815-49-2, 51-40-1 [anhydrous], 5794-08-1 [replaced], 51-41-2 [norepinephrine]
NINDS	ADRENALINE BITARTRATE	adrenergic agonist, bronchodilator, antiglaucoma agent	51-42-3
NINDS	TETRAHYDROZOLINE HYDROCHLORIDE	adrenergic agonist, nasal decongestant	522-48-5, 84-22-0 [tetrahydrozoline]
NINDS	XYLOMETAZOLINE HYDROCHLORIDE	adrenergic agonist, nasal decongestant	1218-35-5, 526-36-3 [xylometazoline]
NINDS	OXYMETAZOLINE HYDROCHLORIDE	adrenergic agonist, nasal decongestant	2315-02-8, 1491-59-4 [oxymetazoline]
NINDS	NAPHAZOLINE HYDROCHLORIDE	adrenergic agonist, nasal decongestant	550-99-2, 835-31-4 [naphazoline]
NINDS	LABETALOL HYDROCHLORIDE	adrenergic blocker	32780-64-6, 36894-69-6 [labetalol]
NINDS	TOLAZOLINE HYDROCHLORIDE	adrenergic blocker	59-97-2, 59-98-3 [tolazoline]
NINDS	PRASTERONE ACETATE	adrenocortical hormone, antidepressant	53-43-0 (praesterone)
NINDS	DISULFIRAM	alcohol antagonist	97-77-8
NINDS	CANRENOIC ACID, POTASSIUM SALT	aldosterone antagonist, diuretic	2181-04-6, 4138-96-9 [canrenoic acid]
NINDS	CANRENONE	aldosterone antagonist; antifibrogenic	976-71-6
NINDS	YOHIMBINE HYDROCHLORIDE	alpha adrenergic blocker, mydriatic, antidepressant	65-19-0
NINDS	MIGLITOL	alpha-glucosidase inhibitor, antidiabetic	72432-03-2
NINDS	ALFLUZOCIN	alpha(1)-adrenergic blocker	81403-80-7
NINDS	METHOXAMINE HYDROCHLORIDE	alpha1 adrenoreceptor agonist, vasoconstrictor	61-16-5, 390-28-3 [methoxamine]
NINDS	MODAFINIL	analeptic	68693-11-8
NINDS	HYDROXYAMPHETAMINE HYDROBROMIDE	analeptic (peripheral)	306-21-8, 1518-86-1 [hydroxyamphetamine]
NINDS	PIPERINE	analeptic, antibacterial	94-62-2
NINDS	METACETAMOL	analgesic	621-42-1
NINDS	SALICYLAMIDE	analgesic	65-45-2
NINDS	NEFOPAM	analgesic	23327-57-3, 13669-70-0 [nefopam]
NINDS	PHENAZOPYRIDINE HYDROCHLORIDE	analgesic	136-40-3, 94-78-0 [phenazopyridine]
NINDS	XYLAZINE	analgesic	23076-35-9, 7361-61-7 [xylazine]
NINDS	ANTIPYRINE	analgesic	60-80-0
NINDS	GLAFENINE	analgesic	3820-67-5
NINDS	MENTHOL(-)	analgesic (topical), antipruritic agent	1490-04-6
NINDS	EUGENOL	analgesic (topical), antiseptic, antifungal	97-53-0
NINDS	E-CAPSAICIN	analgesic (topical), depletes Substance P, neurotoxic	404-86-4
NINDS	CARBAMAZEPINE	analgesic, anticonvulsant	298-46-4
NINDS	1R-CAMPHOR	analgesic, antiinfective, antipruritic	464-49-3; 76-22-2
NINDS	DIFLUNISAL	analgesic, antiinflammatory	22494-42-4
NINDS	INDOPROFEN	analgesic, antiinflammatory	31842-01-0
NINDS	NIFENAZONE	analgesic, antiinflammatory	2139-47-1
NINDS	ZOMEPIRAC SODIUM	analgesic, antiinflammatory	64092-49-5, 64092-48-4 [anhydrous], 33369-31-2 [zomepirac]
NINDS	NIFLUMIC ACID	analgesic, antiinflammatory	4394-00-7
NINDS	FOSFOSAL	analgesic, antiinflammatory	6064-83-1
NINDS	DIPYRONE	analgesic, antipyretic	5907-38-0, 68-89-3 [anhydrous]
NINDS	METERGOLINE	analgesic, antipyretic	17692-51-2
NINDS	ACETANILIDE	analgesic, antipyretic	103-84-4
NINDS	ACETAMINOPHEN	analgesic, antipyretic	103-90-2
NINDS	ACETAMINOSALOL	analgesic, antipyretic	118-57-0
NINDS	PHENACETIN	analgesic, antipyretic	62-44-2
NINDS	SALICIN	analgesic, antipyretic	138-52-3
NINDS	RAMIFENAZONE	analgesic, antipyretic, antiinflammatory	3615-24-5
NINDS	ASPIRIN	analgesic, antipyretic, antiinflammatory	50-78-2
NINDS	SUXIBUZONE	analgesic, antipyretic, antiinflammatory	27470-51-5
NINDS	NALBUPHINE HYDROCHLORIDE	analgesic, narcotic antagonist	23277-43-2, 20594-83-6 [nalbuphine]
NINDS	ANDROSTERONE ACETATE	androgen	1164-95-0
NINDS	5alpha-ANDROSTAN-3,17-DIONE	androgen
NINDS	TESTOSTERONE PROPIONATE	androgen, antineoplastic	57-85-2
NINDS	ACONITINE	anesthetic (gastric), antipyretic, and cardiotoxin	302-27-2
NINDS	TETRACAINE HYDROCHLORIDE	anesthetic (local)	136-47-0, 94-24-6 [tetracaine]
NINDS	BUTAMBEN	anesthetic (local)	94-25-7
NINDS	BUPIVACAINE HYDROCHLORIDE	anesthetic (local)	14252-80-3, 2180-92-9 [bupivacaine], 18010-40-7 [anhydrous]
NINDS	MEPIVACAINE HYDROCHLORIDE	anesthetic (local)	1722-62-9, 96-88-8 [mepivacaine]
NINDS	BUTACAINE	anesthetic (local)	149-15-5, 149-16-6 [butacaine]
NINDS	PRILOCAINE HYDROCHLORIDE	anesthetic (local)	1786-81-8, 721-50-6 [prilocaine]
NINDS	DIBUCAINE HYDROCHLORIDE	anesthetic (local)	61-12-1, 85-79-0 [dibucaine]
NINDS	PROCAINE HYDROCHLORIDE	anesthetic (local)	51-05-8, 59-46-1 [procaine]
NINDS	OXETHAZAINE	anesthetic (local)	126-27-2
NINDS	LIDOCAINE HYDROCHLORIDE	anesthetic (local), antiarrhythmic	6108-05-0, 73-78-9 [anhydrous], 137-58-6 [lidocaine]
NINDS	SALICYL ALCOHOL	anesthetic (local), antiinflammatory	90-01-7
NINDS	DYCLONINE HYDROCHLORIDE	anesthetic (topical)	536-43-6, 586-60-7 [dyclonine]
NINDS	BENZOCAINE	anesthetic (topical)	94-09-7
NINDS	PRAMOXINE HYDROCHLORIDE	anesthetic (topical)	637-58-1, 140-65-8 [pramoxine]
NINDS	SAFROLE	anesthetic (topical) and antiseptic, pediculicide	94-59-7
NINDS	CANDESARTAN CILEXTIL	angiotensin 1 receptor antagonist	139481-59-7
NINDS	IRBESARTAN	angiotensin 2 receptor antagonist	138402-11-6
NINDS	OLMESARTAN MEDOXOMIL	Angiotensin II inhibitor prodrug, antihypertensive	144689-63-4
NINDS	VALSARTAN	Angiotensin II inhibitor, antihypertensive	137862-53-4
NINDS	SIBUTRAMINE HYDROCHLORIDE	anorexic, antidepressant, uptake inhibitor (5HT, norepinephrine, dopamine)	84485-00-7; 106650-56-0 (base); 125494-59-9 (hydrate)
NINDS	DANAZOL	anterior pituitary suppressant	17230-88-5
NINDS	THIABENDAZOLE	anthelmintic	148-79-8
NINDS	FENBENDAZOLE	anthelmintic	43210-67-9
NINDS	DIETHYLCARBAMAZINE CITRATE	anthelmintic	1642-54-2, 90-89-1 [diethylcarbamazine]
NINDS	PRAZIQUANTEL	anthelmintic	55268-74-1
NINDS	PIPERAZINE	anthelmintic	110-85-0, 144-29-6 [anhydrous], 41372-10-5 [piperazine citrate]
NINDS	PYRVINIUM PAMOATE	anthelmintic	3546-41-6
NINDS	MORANTEL CITRATE	anthelmintic	26155-31-7, 20574-50-9 [morantel]
NINDS	OXIBENDAZOLE	anthelmintic	20559-55-1
NINDS	OXFENDAZOLE	anthelmintic	53716-50-0
NINDS	ALBENDAZOLE	anthelmintic	54965-21-8
NINDS	MEBENDAZOLE	anthelmintic	31431-39-7
NINDS	DICHLOROPHENE	anthelmintic	97-23-4
NINDS	PYRANTEL PAMOATE	anthelmintic	22204-24-6, 15686-83-6 [pyrantel]
NINDS	ARECOLINE HYDROBROMIDE	anthelmintic (Cestodes), hypotensive, cathartic	300-08-3, 63-75-2 [arecoline]
NINDS	2',4'-DIHYDROXYCHALCONE 4'-GLUCOSIDE	anthelmintic & antiulcerocenic
NINDS	QUINACRINE HYDROCHLORIDE	anthelmintic, antimalarial, intercalating agent	6151-30-0, 69-05-6 [anhydrous], 83-89-6 [quinacrine]
NINDS	PARAROSANILINE PAMOATE	anthelmintic, antischistosomal	7232-51-1, 569-61-9 [pararosaniline]
NINDS	BITHIONOL	anthelmintic, antiseptic	97-18-7
NINDS	HYCANTHONE	anthelmintic, hepatotoxic	3105-97-3
NINDS	HARMALOL HYDROCHLORIDE	anthelmintic, narcotic agent	6028-07-5
NINDS	EMBELIN	anthelmintic, oral contraceptive
NINDS	HEXYLRESORCINOL	anthelmintic, topical antiseptic	136-77-6
NINDS	ISOTRETINON	antiacne, antineoplastic	4759-48-2
NINDS	AZELAIC ACID	antiacne, antiproliferative agent	123-99-9
NINDS	IODOQUINOL	antiamebic	83-73-8
NINDS	SECNIDAZOLE	antiameobic, antitrichomonas	3366-95-8
NINDS	CYPROTERONE ACETATE	antiandrogen	427-51-0
NINDS	CYPROTERONE	antiandrogen	2098-66-0
NINDS	NILUTAMIDE	antiandrogen	63612-50-0
NINDS	FLUTAMIDE	antiandrogen	13311-84-7
NINDS	LEUCOVORIN CALCIUM	antianemic, antidote to folic acid antagonists	1492-18-8
NINDS	ISOSORBIDE DINITRATE	antianginal	87-33-2
NINDS	MOLSIDOMINE	antianginal	25717-80-0
NINDS	NIFEDIPINE	antianginal, antihypertensive	21829-25-4
NINDS	RANOLAZINE	antianginal, antiischemic	95635-55-5
NINDS	PROPAFENONE HYDROCHLORIDE	antiarrhythmic	34183-22-7, 54063-53-5 [propafenone]
NINDS	BEPRIDIL HYDROCHLORIDE	antiarrhythmic	74764-40-2
NINDS	PROCAINAMIDE HYDROCHLORIDE	antiarrhythmic	614-39-1, 51-06-9 [procainamide]
NINDS	DISOPYRAMIDE PHOSPHATE	antiarrhythmic	3737-09-5
NINDS	AJMALINE	antiarrhythmic (Class Ia): inhibits glucose uptake by mitochondria, & PAF blocker	4360-17-7
NINDS	BERBERINE CHLORIDE	antiarrhythmic, alpha2 agonist, cholinesterase, anticonvulsant, antiinflammatory, antibacterial, antifungal, antitrypanosomal, antineoplastic, immunostimulant; LD50(mouse) 329 mg/kg po	633-65-8, 2086-83-1
NINDS	QUINIDINE GLUCONATE	antiarrhythmic, antimalarial	7054-25-3, 6591-63-5 [quinidine sulfate], 56-54-2 [quinidine]
NINDS	HYDROQUINIDINE	antiarrhythmic, antimalarial	1435-55-8
NINDS	ADENOSINE	antiarrhythmic, cardiac depressant	58-61-7
NINDS	OUABAIN	antiarrhythmic, cardiotonic, hypertensive, Na/K ATPase inhibitor	11018-89-6, 630-60-4 [anhydrous]
NINDS	ACETYLCHOLINE	antiarrhythmic, miotic, vasodilator (peripheral)	60-31-1, 51-84-3 [acetylcholine]
NINDS	BETAINE HYDROCHLORIDE	antiarteriosclerotic, hypolipaemic, hepatoprotectant	590-46-5, 141-58-2 [replaced], 107-43-7 [betaine]
NINDS	ACETYLGLUCOSAMINE	antiarthritic
NINDS	GLUCOSAMINE HYDROCHLORIDE	antiarthritic	3416-24-8
NINDS	CELECOXIB	antiarthritic, cyclooxygenase2 inhibitor	169590-42-5
NINDS	KETOTIFEN FUMARATE	antiasthmatic	34580-14-8, 34580-13-7 [ketotifen]
NINDS	CROMOLYN SODIUM	antiasthmatic, antiallergy	15826-37-6, 16110-51-3 [cromolyn]
NINDS	LOBELINE HYDROCHLORIDE	antiasthmatic, respiratory stimulant	90-69-7
NINDS	BECLOMETHASONE DIPROPIONATE	antiasthmatic, topical antiinflammatory	5534-09-8, 4419-39-0 [beclomethasone]
NINDS	NALIDIXIC ACID	antibacterial	389-08-2, 3374-05-8 [anhydrous], 15769-77-4 [nalidixate sodium]
NINDS	PIPEMIDIC ACID	antibacterial	51940-44-4
NINDS	SUCCINYLSULFATHIAZOLE	antibacterial	116-43-8
NINDS	POLYMYXIN B SULFATE	antibacterial	1405-20-5, 1404-26-8 [polymyxin B]
NINDS	LASALOCID SODIUM	antibacterial	25999-31-9
NINDS	CINOXACIN	antibacterial	28657-80-9
NINDS	GATIFLOXACIN	antibacterial	160738-57-8
NINDS	HETACILLIN POTASSIUM	antibacterial	5321-32-4, 3511-16-8 [hetacillin]
NINDS	OXYTETRACYCLINE	antibacterial	6153-64-6, 79-57-2 [anhydrous]
NINDS	NAFCILLIN SODIUM	antibacterial	7177-50-6, 985-16-0 [anhydrous], 147-52-4 [nafcillin]
NINDS	SULFANILAMIDE	antibacterial	63-74-1
NINDS	FOSFOMYCIN	antibacterial	26472-47-9, 23112-90-5(acid)
NINDS	CEFOXITIN SODIUM	antibacterial	66309-69-1, 61622-34-2 [cefotiam]
NINDS	CEFMETAZOLE SODIUM	antibacterial	56796-39-5
NINDS	CEFACLOR	antibacterial	70356-03-5, 53994-73-3 [anhydrous]
NINDS	NORSTICTIC ACID	antibacterial	571-67-5
NINDS	CEFTIBUTEN	antibacterial	97519-39-6
NINDS	OXOLINIC ACID	antibacterial	14698-29-4
NINDS	PIPERACILLIN SODIUM	antibacterial	59703-84-3, 66258-76-2 [piperacillin], 61477-96-1 [anhydrous]
NINDS	CEPHALEXIN	antibacterial	23325-78-2, 15686-71-2 [anhydrous]
NINDS	LOMEFLOXACIN HYDROCHLORIDE	antibacterial	98079-52-8, 98079-51-7 (lomefloxacin)
NINDS	METHICILLIN SODIUM	antibacterial	7246-14-2, 132-92-3 [anhydrous], 61-32-5 [methicillin]
NINDS	MECLOCYCLINE SULFOSALICYLATE	antibacterial	73816-42-9, 2013-58-3 [meclocycline]
NINDS	CEFUROXIME SODIUM	antibacterial	56238-63-2
NINDS	SULFATHIAZOLE	antibacterial	72-14-0
NINDS	CEPHALOTHIN SODIUM	antibacterial	58-71-9, 153-61-7 [cephalothin]
NINDS	PENICILLIN V POTASSIUM	antibacterial	132-98-9, 87-08-1 [penicillin, V]
NINDS	CLOXACILLIN SODIUM	antibacterial	7081-44-9, 642-78-4 [anhydrous]
NINDS	SULFAMETHOXYPYRIDAZINE	antibacterial	80-35-3
NINDS	PHTHALYLSULFATHIAZOLE	antibacterial	85-73-4
NINDS	CEFAZOLIN SODIUM	antibacterial	27164-46-1, 25953-19-9 [cefazolin]
NINDS	OXACILLIN SODIUM	antibacterial	7240-38-2, 1173-88-2 [anhydrous], 66-79-5 [oxacillin]
NINDS	NOVOBIOCIN SODIUM	antibacterial	1476-53-5, 303-81-1 [novobiocin]
NINDS	THIAMPHENICOL	antibacterial	15318-45-3
NINDS	BISANHYDRORUTILANTINONE	antibacterial	749-18-8
NINDS	SULFAPYRIDINE	antibacterial	144-83-2
NINDS	SULFAMERAZINE	antibacterial	127-79-7
NINDS	RIBOSTAMYCIN SULFATE	antibacterial	25546-65-0
NINDS	NORFLOXACIN	antibacterial	70458-96-7
NINDS	SULFACHLORPYRIDAZINE	antibacterial	80-32-0
NINDS	METHACYCLINE HYDROCHLORIDE	antibacterial	3963-95-9, 914-00-1 [methacycline]
NINDS	DICLOXACILLIN SODIUM	antibacterial	13412-64-1, 343-55-5 [anhydrous], 3116-76-5 [dicloxacillin]
NINDS	CLARITHROMYCIN	antibacterial	81103-11-9
NINDS	CEPHAPIRIN SODIUM	antibacterial	24356-60-3, 21593-23-7 [cephapirin]
NINDS	CEFOTAXIME SODIUM	antibacterial	64485-93-4, 63527-52-6 [cefotaxime]
NINDS	ROXARSONE	antibacterial	121-19-7
NINDS	AMIKACIN SULFATE	antibacterial	39831-55-5, 37517-28-5 [amikacin]
NINDS	SULFADIAZINE	antibacterial	68-35-9
NINDS	CEFADROXIL	antibacterial	66592-87-8, 50370-12-2 [anhydrous], 119922-89-9 [hemihydrate]
NINDS	TRIMETHOPRIM	antibacterial	738-70-5
NINDS	TELITHROMYCIN	antibacterial	191114-48-4
NINDS	DIBEKACIN	antibacterial	34493-98-6
NINDS	SPECTINOMYCIN HYDROCHLORIDE	antibacterial	22189-32-8, 21736-83-4 [anhydrous], 1695-77-8 [spectinomycin]
NINDS	SALINOMYCIN, SODIUM	antibacterial	53003-10-4
NINDS	MOXIFLOXACIN HYDROCHLORIDE	antibacterial	186826-86-8
NINDS	AZLOCILLIN SODIUM	antibacterial	37091-66-0
NINDS	SARAFLOXACIN HYDROCHLORIDE	antibacterial	91296-87-6
NINDS	CEFDITORIN PIVOXIL	antibacterial	117467-28-4
NINDS	LEVOFLOXACIN	antibacterial	138199-71-0
NINDS	MONENSIN SODIUM (monensin A is shown)	antibacterial	22373-78-0, 17090-79-8 (monensin)
NINDS	SULFAGUANIDINE	antibacterial	57-67-0
NINDS	COLISTIMETHATE SODIUM	antibacterial	8068-28-8, 21362-08-3 [replaced]
NINDS	PATULIN	antibacterial	149-29-1
NINDS	ALEXIDINE HYDROCHLORIDE	antibacterial	22573-93-9, 22782-69-0 [alexidine]
NINDS	CARBENICILLIN DISODIUM	antibacterial	4800-94-6, 4697-36-3 [carbenicillin]
NINDS	SPIRAMYCIN	antibacterial	8025-81-8
NINDS	CARBADOX	antibacterial	6804-07-5
NINDS	SULFANITRAN	antibacterial	122-16-7
NINDS	TYLOSIN TARTRATE	antibacterial	1405-54-5, 1401-69-0(base)
NINDS	SULFACETAMIDE	antibacterial	144-80-9, 127-56-0 [anhydrous], 6209-17-2 [sulfacetamide sodium]
NINDS	DIRITHROMYCIN	antibacterial	62013-04-1
NINDS	ERYTHROMYCIN ESTOLATE	antibacterial	134-36-1, 114-07-8 [erythromycin]
NINDS	FLUMEQUINE	antibacterial	42835-25-6
NINDS	GINKGOLIDE A	antibacterial	15291-75-5
NINDS	PROTHIONAMIDE	antibacterial	14222-60-7
NINDS	DEMECLOCYCLINE HYDROCHLORIDE	antibacterial	127-33-3
NINDS	SULFAMETHAZINE	antibacterial	57-68-1
NINDS	ENOXACIN	antibacterial	74011-58-8
NINDS	CEPHALORIDINE	antibacterial	50-59-9
NINDS	SULFAMONOMETHOXINE	antibacterial	1220-83-3
NINDS	CLOFOCTOL	antibacterial	37693-01-9
NINDS	SULFABENZAMIDE	antibacterial	127-71-9
NINDS	OFLOXACIN	antibacterial	82419-36-1
NINDS	CEFOPERAZONE SODIUM	antibacterial	62893-20-3, 62893-19-0 [cefoperazone]
NINDS	CEFAMANDOLE NAFATE	antibacterial	42540-40-9, 34444-01-4 [cefamandole]
NINDS	SULFADIMETHOXINE	antibacterial	122-11-2
NINDS	MAFENIDE HYDROCHLORIDE	antibacterial	138-39-6
NINDS	PIROMIDIC ACID	antibacterial	19562-30-2
NINDS	CEPHALOSPORIN C SODIUM	antibacterial	61-24-5
NINDS	PYRROMYCIN	antibacterial	668-17-7
NINDS	CEPHRADINE	antibacterial	38821-53-3 [anhydrous], 58456-86-3 [dihydrate], 31828-50-9 [non-stoichiometric hydrate]
NINDS	TROLEANDOMYCIN	antibacterial	2751-09-9
NINDS	AMPICILLIN SODIUM	antibacterial	69-52-3, 69-53-4 [ampicillin]
NINDS	AZITHROMYCIN	antibacterial	83905-01-5, 117772-70-0 [dihydrate]
NINDS	AMOXICILLIN	antibacterial	61336-70-7, 26787-78-0 [anhydrous]
NINDS	GEMIFLOXACIN MESYLATE	antibacterial	204519-65-3
NINDS	BACITRACIN	antibacterial	1405-87-4
NINDS	BEKANAMYCIN SULFATE	antibacterial	4696-76-8 (base)
NINDS	CEFPROZIL	antibacterial	121123-17-9
NINDS	SULFAPHENAZOLE	antibacterial	526-08-9
NINDS	CEFTRIAXONE SODIUM TRIHYDRATE	antibacterial	104376-79-6
NINDS	NEOMYCIN SULFATE	antibacterial	1405-10-3, 1404-04-2 [neomycin]
NINDS	FUSIDIC ACID	antibacterial	6990-06-3
NINDS	FURAZOLIDONE	antibacterial	67-45-8
NINDS	BENZYL PENICILLIN POTASSIUM	antibacterial	69-57-8, 61-33-6 [penicillin, G]
NINDS	GENTAMICIN SULFATE	antibacterial	1405-41-0, 1403-66-3 [gentamicin]
NINDS	SULFAMETER	antibacterial	651-06-9
NINDS	OLEANDOMYCIN PHOSPHATE	antibacterial	3922-90-5 (base)
NINDS	CEFDINIR	antibacterial	91832-40-5
NINDS	MERBROMIN	antibacterial	129-16-8
NINDS	MOXALACTAM DISODIUM	antibacterial	8031-09-2
NINDS	DOXYCYCLINE HYDROCHLORIDE	antibacterial	17086-28-1, 564-25-0 [anhydrous]
NINDS	LINCOMYCIN HYDROCHLORIDE	antibacterial	7179-49-9, 859-18-7 [anhydrous], 154-21-2 [lincomycin]
NINDS	VANCOMYCIN HYDROCHLORIDE	antibacterial	1404-93-9, 1404-90-6 [vancomycin]
NINDS	KANAMYCIN A SULFATE	antibacterial	25389-94-0, 133-92-6 [replaced], 59-01-8 [kanamycin]
NINDS	CEFTRIAXONE SODIUM TRIHYDRATE	antibacterial	104376-79-6, 73384-59-5 [ceftriaxone]
NINDS	SULFAMETHIZOLE	antibacterial	144-82-1
NINDS	ERYTHROMYCIN ETHYLSUCCINATE	antibacterial	1264-62-6, 114-07-8 [erythromycin]
NINDS	ROXITHROMYCIN	antibacterial	80214-83-1
NINDS	CITRININ	antibacterial	518-75-2
NINDS	ERYTHROMYCIN	antibacterial	114-07-8
NINDS	NITROFURANTOIN	antibacterial	67-20-9, 54-87-5 [nitrofurantoin sodium], 17140-81-7 [monohydrate]
NINDS	METAMPICILLIN SODIUM	antibacterial	6489-97-0
NINDS	CHLORHEXIDINE	antibacterial (topical), disinfectant	3697-42-5, 55-56-1 [chlorhexidine]
NINDS	CYCLOSERINE	antibacterial (tuberculostatic)	68-41-7
NINDS	PASINIAZID	antibacterial (tuberculostatic)	2066-89-9
NINDS	RIFAMPIN	antibacterial (tuberculostatic)	13292-46-1
NINDS	ETHAMBUTOL HYDROCHLORIDE	antibacterial (tuberculostatic)	1070-11-7, 74-55-5 [ethambutol]
NINDS	STREPTOMYCIN SULFATE	antibacterial (tuberculostatic)	3810-74-0, 57-92-1 [streptomycin]
NINDS	METHENAMINE	antibacterial (urinary)	100-97-0
NINDS	GENTIAN VIOLET	antibacterial, anthelmintic	548-62-9
NINDS	PAROMOMYCIN SULFATE	antibacterial, antiamebic	1263-89-4, 7542-37-2 [paromomycin], 59-04-1 [paromomycin, replaced]
NINDS	TETRACYCLINE HYDROCHLORIDE	antibacterial, antiamebic, antirickettsial	64-75-5, 60-54-8 [tetracycline]
NINDS	CHLORTETRACYCLINE HYDROCHLORIDE	antibacterial, antiamebic, Ca chelator, hepatotoxic; inhibits protein synthesis	64-72-2
NINDS	AVOCATIN A	antibacterial, antifungal
NINDS	AVOCADYNE	antibacterial, antifungal	34524-38-4
NINDS	CLOXYQUIN	antibacterial, antifungal	130-16-5
NINDS	PYRITHIONE ZINC	antibacterial, antifungal, antiseborrheic	13463-41-7
NINDS	PALMATINE CHLORIDE	antibacterial, antimalarial, uterine contractant	10605-02-4
NINDS	AKLAVINE HYDROCHLORIDE	antibacterial, antineoplastic	60504-57-6 (aklavine)
NINDS	SULFAMETHOXAZOLE	antibacterial, antipneumocystis	723-46-6
NINDS	PEFLOXACINE MESYLATE	antibacterial, antiproliferative	149676-40-4
NINDS	CHLORAMPHENICOL	antibacterial, antirickettsial, inhibits protein synthesis	56-75-7
NINDS	CHLORAMPHENICOL HEMISUCCINATE	antibacterial, antirickettsial, inhibits protein synthesis	982-57-0, 56-75-7 [chloramphenicol]
NINDS	SISOMICIN SULFATE	antibacterial, binds to ribosomes	53179-09-2, 32385-11-8 [sisomicin]
NINDS	NITROMIDE	antibacterial, coccidiostat	121-81-3
NINDS	CIPROFLOXACIN	antibacterial, fungicide	85721-33-1
NINDS	2,6-DIMETHOXYQUINONE	antibacterial, induces dermatitis, mutagen	35069-70-6
NINDS	DAPSONE	antibacterial, leprostatic, dermatitis herpetiformis suppressant	80-08-0
NINDS	CHLOROXYLENOL	antibacterial, topical and urinary antiseptic	88-04-0
NINDS	CAPREOMYCIN SULFATE	antibacterial, tuberculostatic	1405-37-4, 11003-38-6 [capreomycin]
NINDS	ISONIAZID	antibacterial, tuberculostatic	54-85-3
NINDS	PYRAZINAMIDE	antibacterial, tuberculostatic	98-96-4
NINDS	AMINOSALICYLATE SODIUM	antibacterial, tuberculostatic	6018-19-5
NINDS	ETHIONAMIDE	antibacterial, tuberculostatic	536-33-4
NINDS	DIHYDROSTREPTOMYCIN SULFATE	antibacterial, tuberculostatic	5490-27-7, 128-46-1 [dihydrostreptomycin]
NINDS	3-AMINOPROPANESULPHONIC ACID	antibacterial; GABA agonist	3687-18-1
NINDS	APRAMYCIN	antibacterial; LD50(iv) 280mg/kg(mouse)	37321-09-8
NINDS	URSODIOL	anticholelithogenic; LD50(rat) 890 mg/kg ip	128-13-2
NINDS	ISOPROPAMIDE IODIDE	anticholinergic	71-81-8, 7492-32-2 [isopropamide]
NINDS	CLIDINIUM BROMIDE	anticholinergic	3485-62-9
NINDS	BENZTROPINE	anticholinergic	132-17-2, 86-13-5 [benztropine]
NINDS	ALVERINE CITRATE	anticholinergic	5560-59-8, 150-59-4 [alverine]
NINDS	OXYPHENCYCLIMINE HYDROCHLORIDE	anticholinergic	125-52-0, 125-53-1 [oxyphencyclimine]
NINDS	MEPENZOLATE BROMIDE	anticholinergic	76-90-4, 25990-43-6 [mepenzolate]
NINDS	METHSCOPOLAMINE BROMIDE	anticholinergic	155-41-9
NINDS	DICYCLOMINE HYDROCHLORIDE	anticholinergic	67-92-5, 77-19-0 [dicyclomine]
NINDS	PROCYCLIDINE HYDROCHLORIDE	anticholinergic	1508-76-5, 77-37-2 [procyclidine]
NINDS	PROGLUMIDE	anticholinergic	6620-60-6
NINDS	PRIDINOL METHANESULFONATE	anticholinergic	511-45-5
NINDS	PROPANTHELINE BROMIDE	anticholinergic	50-34-0, 298-50-0 [propantheline]
NINDS	EUCATROPINE HYDROCHLORIDE	anticholinergic (opthalmic)	536-93-6, 100-91-4 [eucatropine]
NINDS	HOMATROPINE METHYLBROMIDE	anticholinergic (opthalmic)	80-49-9, 87-00-3 [homatropine]
NINDS	HOMATROPINE BROMIDE	anticholinergic (opthalmic)	51-56-9, 87-00-3 [homatropine]
NINDS	TROPICAMIDE	anticholinergic (opthalmic)	1508-75-4
NINDS	HYOSCYAMINE	anticholinergic, analgesic	101-31-5
NINDS	TRIHEXYPHENIDYL HYDROCHLORIDE	anticholinergic, antiparkinsonian	52-49-3
NINDS	ANISODAMINE	anticholinergic, antispasmodic	17659-49-3
NINDS	ATROPINE SULFATE	anticholinergic, mydriatic	51-55-8, 5908-99-6 [atropine sulfate], 55-48-1 [anhydrous]
NINDS	SCOPOLAMINE HYDROBROMIDE	anticholinergic, treatment of motion sickness	6533-68-2, 114-49-8 [anhydrous], 51-34-3 [scopolamine]
NINDS	GALANTHAMINE HYDROBROMIDE	anticholinesterase, analgesic, antiAlzheimer	357-70-0, 1953-04-4 [hydrobromide]
NINDS	PHYSOSTIGMINE	anticholinesterase, miotic, antiglaucoma, cognition activator	57-47-6
NINDS	CHENODIOL	anticholithogenic, antilipemic agent	474-25-9
NINDS	PHENINDIONE	anticoagulant	83-12-5
NINDS	DICUMAROL	anticoagulant	66-76-2
NINDS	ANISINDIONE	anticoagulant	117-37-3
NINDS	WARFARIN	anticoagulant, rodenticide	81-81-2, 2610-86-8 [warfarin potassium], 129-06-6 [warfarin sodium]
NINDS	SULFASALAZINE	anticolitis and Crohn's disease	599-79-1
NINDS	GABAPENTIN	anticonvulsant	60142-96-3
NINDS	PRIMIDONE	anticonvulsant	125-33-7
NINDS	DIMETHADIONE	anticonvulsant	695-53-4
NINDS	ETHOSUXIMIDE	anticonvulsant	77-67-8
NINDS	PREGABALIN	anticonvulsant	148553-50-8
NINDS	PHENACEMIDE	anticonvulsant	63-98-9
NINDS	VALPROATE SODIUM	anticonvulsant	1069-66-5, 99-66-1 [valproic acid]
NINDS	PHENYTOIN SODIUM	anticonvulsant, antieleptic	630-93-3, 57-41-0 [phenytoin]
NINDS	IMPERATORIN	anticonvulsant, antiinflammatory	482-44-0
NINDS	TOPIRAMATE	anticonvulsant, antimigraine, GABA-A agonist, AMP/kinate glutamate receptor antagonist, carbonic anhydrase inhibitor	97240-79-4
NINDS	FLUOXETINE	antidepressant	54910-89-3
NINDS	BUPROPION	antidepressant	31677-93-7, 34911-55-2 [bupropion]
NINDS	VENLAFAXINE	antidepressant	99300-78-4, 93413-69-5 [venlafaxine]
NINDS	DESIPRAMINE HYDROCHLORIDE	antidepressant	58-28-6, 50-47-5 [desipramine]
NINDS	DOXEPIN HYDROCHLORIDE	antidepressant	1229-29-4, 1668-19-5 [doxepin], 4698-39-9 [(//E//)-isomer], 25127-31-5 [(//Z//)-isomer]
NINDS	D-PHENYLALANINE	antidepressant	673-06-3
NINDS	ALAPROCLATE	antidepressant	60719-82-6
NINDS	AMITRIPTYLINE HYDROCHLORIDE	antidepressant	549-18-8, 50-48-6 [amitriptyline]
NINDS	PHENELZINE SULFATE	antidepressant	156-51-4, 51-71-8 [phenelzine]
NINDS	ACETYLTRYPTOPHAN	antidepressant	1218-34-4
NINDS	TRIMIPRAMINE MALEATE	antidepressant	521-78-8, 739-71-9 [trimipramine]
NINDS	TRAZODONE HYDROCHLORIDE	antidepressant	25332-39-2, 19794-93-5 [trazodone]
NINDS	IMIPRAMINE HYDROCHLORIDE	antidepressant	113-52-0, 50-49-7 [imipramine]
NINDS	MAPROTILINE HYDROCHLORIDE	antidepressant	10347-81-6, 10262-69-8 (maprotiline)
NINDS	NORTRIPTYLINE	antidepressant	894-71-3, 72-69-5 [nortriptyline]
NINDS	PAROXETINE HYDROCHLORIDE	antidepressant	61869-08-7
NINDS	COTININE	antidepressant	5695-98-7, 486-56-6 [cotinine]
NINDS	TRANYLCYPROMINE SULFATE	antidepressant	13492-01-8, 7081-36-9 [replaced], 155-09-9 [tranylcypromine]
NINDS	SERTRALINE HYDROCHLORIDE	antidepressant, 5HT uptake inhibitor	79559-97-0; 79617-96-2(base)
NINDS	NOMIFENSINE MALEATE	antidepressant, dopamine uptake inhibitor	32795-47-4, 24526-64-5 [nomifensine]
NINDS	ACETYLTRYPTOPHANAMIDE	antidepressant, nutrient
NINDS	TRYPTOPHAN	antidepressant, nutrient; LD50(rat) 1634 mg/kg ip	73-22-3 ['L']
NINDS	NATEGLINIDE	antidiabetic	105816-04-4
NINDS	METFORMIN HYDROCHLORIDE	antidiabetic	1115-70-4, 657-24-9(metformin)
NINDS	CHLORPROPAMIDE	antidiabetic	94-20-2
NINDS	PIOGLITAZONE HYDROCHLORIDE	antidiabetic	111025-46-8 (pioglitazone)
NINDS	ROSIGLITAZONE	antidiabetic	122320-73-4
NINDS	TOLAZAMIDE	antidiabetic	1156-19-0
NINDS	GLICLAZIDE	antidiabetic, adhesion inhibitor	21187-98-4
NINDS	HALOPERIDOL	antidyskinetic, antipsychotic	52-86-8
NINDS	CACODYLIC ACID	antieczema, dermatologic, herbicide	75-60-5
NINDS	DIMENHYDRINATE	antiemetic	523-87-5
NINDS	MECLIZINE HYDROCHLORIDE	antiemetic	31884-77-2, 1104-22-9 [anhydrous], 569-65-3 [meclizine]
NINDS	TRIMETHOBENZAMIDE HYDROCHLORIDE	antiemetic	554-92-7, 138-56-7 [trimethobenzamide]
NINDS	BROMOPRIDE	antiemetic	4093-35-0
NINDS	METOCLOPRAMIDE HYDROCHLORIDE	antiemetic	54143-57-6, 7232-21-5 [anhydrous], 364-62-5 [metoclopramide]
NINDS	CHLORPROMAZINE	antiemetic, antipsychotic	50-53-3
NINDS	PROCHLORPERAZINE EDISYLATE	antiemetic, antipsychotic, treatment of vertigo	1257-78-9, 84-02-6 [prochlorperazine maleate], 58-38-8 [prochlorperazine]
NINDS	CLEBOPRIDE MALEATE	antiemetic, antispasmodic	55905-53-8
NINDS	DOMPERIDONE	antiemetic, dopamine antagonist	57808-66-9
NINDS	AMINOHYDROXYBUTYRIC ACID	antiepileptic	924-49-2
NINDS	GEDUNIN	antifeedant	2753-30-2
NINDS	LUPININE	antifeedant, antiinflammatory, oxytoxic	486-70-4
NINDS	AZADIRACHTIN	antifeedant, insecticide	11141-17-6
NINDS	KETOCONAZOLE	antifungal	65277-42-1
NINDS	ACRISORCIN	antifungal	7527-91-5
NINDS	EUPATORIOCHROMENE	antifungal	19013-03-7
NINDS	EXALAMIDE	antifungal	53370-90-4
NINDS	CLOTRIMAZOLE	antifungal	23593-75-1
NINDS	CHLOROACETOXYQUINOLINE	antifungal	10173-02-1
NINDS	TOLNAFTATE	antifungal	2398-96-1
NINDS	ECONAZOLE NITRATE	antifungal	68797-31-9, 27220-47-9 [econazole]
NINDS	THIRAM	antifungal	137-26-8
NINDS	KASUGAMYCIN HYDROCHLORIDE	antifungal	19408-46-9, 6980-18-3 (base)
NINDS	SULCONAZOLE NITRATE	antifungal	61318-91-0, 61318-90-9 [sulconazole]
NINDS	FLUCONAZOLE	antifungal	86386-73-4
NINDS	PHENYLMERCURIC ACETATE	antifungal	62-38-4
NINDS	HEXETIDINE	antifungal	141-94-6
NINDS	ESCULETIN	antifungal	305-01-1
NINDS	CICLOPIROX OLAMINE	antifungal	41621-49-2
NINDS	AMPHOTERICIN B	antifungal	1397-89-3
NINDS	OXICONAZOLE NITRATE	antifungal	64211-46-7
NINDS	MICONAZOLE NITRATE	antifungal (topical)	22832-87-7, 22916-47-8 [miconazole]
NINDS	TRIACETIN	antifungal (topical)	102-76-1
NINDS	RESVERATROL	antifungal, antibacterial	501-36-0
NINDS	MEPARTRICIN	antifungal, antiprotozoal	11121-32-7
NINDS	NYSTATIN	antifungal, binds to membrane sterols	114-90-9
NINDS	BIFONAZOLE	antifungal, calmodulin antagonist	60628-96-8
NINDS	GRISEOFULVIN	antifungal, inhibits mitosis in metaphase	126-07-8
NINDS	PILOCARPINE NITRATE	antiglaucoma agent, miotic	148-72-1, 92-13-7 [pilocarpine]
NINDS	THONZYLAMINE HYDROCHLORIDE	antihistamine	63-56-9, 91-85-0 [thonzylamine]
NINDS	PYRILAMINE MALEATE	antihistaminic	59-33-6, 91-84-9 [pyrilamine]
NINDS	CARBINOXAMINE MALEATE	antihistaminic	3505-38-2, 486-16-8 [carbinoxamine]
NINDS	TRIPROLIDINE HYDROCHLORIDE	antihistaminic	6138-79-0, 550-70-9 [anhydrous], 486-12-4 [triprolidine]
NINDS	PROMETHAZINE HYDROCHLORIDE	antihistaminic	58-33-3, 60-87-7 [promethazine]
NINDS	CHLORPHENIRAMINE (S) MALEATE	antihistaminic	113-92-8, 132-22-9 [chlorpheniramine]
NINDS	CLEMASTINE	antihistaminic	15686-51-8
NINDS	DIPHENYLPYRALINE HYDROCHLORIDE	antihistaminic	132-18-3 147-20-6 [diphenylpyraline]
NINDS	PHENIRAMINE MALEATE	antihistaminic	132-20-7, 86-21-5 [pheniramine]
NINDS	ANTAZOLINE PHOSPHATE	antihistaminic	154-68-7, 91-75-8 [antazoline]
NINDS	DIPHENHYDRAMINE HYDROCHLORIDE	antihistaminic	147-24-0
NINDS	DOXYLAMINE SUCCINATE	antihistaminic, hypnotic	562-10-7, 469-21-6 [doxylamine]
NINDS	THYROXINE	antihypercholesterimic, thyromimetic	51-48-9
NINDS	GLYBURIDE	antihyperglycemic	10238-21-8
NINDS	PROBUCOL	antihyperlipidemic	23288-49-5
NINDS	BEZAFIBRATE	antihyperlipidemic	41859-67-0
NINDS	ROSUVASTATIN	antihyperlipidemic	287714-14-4, 147098-20-2(Ca salt)
NINDS	FENOFIBRATE	antihyperlipidemic	49562-28-9
NINDS	PRAVASTATIN SODIUM	antihyperlipidemic, HMGCoA reductase inhibitor	81131-70-6
NINDS	LOVASTATIN	antihyperlipidemic, HMGCoA reductase inhibitor	75330-75-5
NINDS	SIMVASTATIN	antihyperlipidemic, HMGCoA reductase inhibitor	79902-63-9
NINDS	ATORVASTATIN CALCIUM	antihyperlipidemic, HMGCoA reductase inhibitor	134523-03-8, 134523-00-5 [atorvastatin]
NINDS	NIACIN	antihyperlipidemic, vitamin (enzyme cofactor)	59-67-6
NINDS	CLOFIBRIC ACID	antihyperlipoproteinemic	882-09-7
NINDS	GEMFIBROZIL	antihyperlipoproteinemic	25812-30-0
NINDS	BENFLUOREX HYDROCHLORIDE	antihyperlipoproteinemic	23602-78-0
NINDS	CARNITINE HYDROCHLORIDE	antihyperlipoproteinemic, gastric/ pancreatic secretion stimulant	461-06-3
NINDS	METHYLDOPA	antihypertensive	41372-08-1, 555-30-6 [anhydrous]
NINDS	URAPIDIL	antihypertensive	34661-75-1
NINDS	gamma-AMINOBUTYRIC ACID	antihypertensive	56-12-2
NINDS	GUANABENZ ACETATE	antihypertensive	23256-50-0
NINDS	PRAZOSIN HYDROCHLORIDE	antihypertensive	19237-84-4, 19216-56-9 [prazosin]
NINDS	PHENTOLAMINE HYDROCHLORIDE	antihypertensive	73-05-2, 50-60-2 [phentolamine]
NINDS	CAPTOPRIL	antihypertensive	62571-86-2
NINDS	RESERPINE	antihypertensive	50-55-5
NINDS	HYDRALAZINE HYDROCHLORIDE	antihypertensive	304-20-1, 86-54-4 [hydralazine]
NINDS	PERINDOPRIL ERBUMINE	antihypertensive, ACE inhibitor	107133-36-8; 82834-16-0 (perindopril)
NINDS	QUINAPRIL HYDROCHLORIDE	antihypertensive, ACE inhibitor	82586-55-8, 85441-61-8 [quinapril]
NINDS	TRANDOLAPRIL	antihypertensive, ACE inhibitor	87679-37-6
NINDS	TELMISARTAN	antihypertensive, angiotensin II blocker	144701-48-4
NINDS	MINOXIDIL	antihypertensive, antialopecia agent	38304-91-5
NINDS	METOPROLOL TARTRATE	antihypertensive, antianginal	56392-17-7, 37350-58-6 [metroprolol]
NINDS	DEXPROPRANOLOL HYDROCHLORIDE	antihypertensive, antianginal, antiarrhythmic	13071-11-9
NINDS	PROPRANOLOL HYDROCHLORIDE (+/-)	antihypertensive, antianginal, antiarrhythmic	318-98-9, 525-66-6 [propranolol]
NINDS	ACEBUTOLOL HYDROCHLORIDE	antihypertensive, antianginal, antiarrhythmic	34381-68-5, 37517-30-9 [acebutolol]
NINDS	PINDOLOL	antihypertensive, antianginal, antiarrhythmic, antiglaucoma agent	13523-86-9
NINDS	LOSARTAN	antihypertensive, AT1 angiotensin II antagonist	124750-99-8, 114798-26-4 [losartan]
NINDS	HYDROFLUMETHIAZIDE	antihypertensive, diuretic	135-09-1
NINDS	DIAZOXIDE	antihypertensive, diuretic, activates K channels and AMPA receptors	364-98-7
NINDS	PROTOVERATRINE A	antihypertensive, emetic; LD50 (rat) 5 mg/kg po	143-57-7
NINDS	PROTOVERATRINE B	antihypertensive, emetic; LD50(mouse) 0.21 mg/kg sc	124-97-0
NINDS	HEXAMETHONIUM BROMIDE	antihypertensive, ganglionic blocker	55-97-0, 60-26-4 [hexamethonium]
NINDS	PENTOLINIUM TARTRATE	antihypertensive, ganglionic blocker	52-62-0, 144-44-5 [pentolinium]
NINDS	GUANETHIDINE SULFATE	antihypertensive, mitotic agent	60-02-6, 55-65-2 [guanethidine]
NINDS	TODRALAZINE HYDROCHLORIDE	antihypertensive, peripheral vasodilator	14679-73-3
NINDS	CRINAMINE	antihypertensive, respiratory depressant, antineoplastic	639-41-8
NINDS	1S,9R-HYDRASTINE	antihypertensive, sedative, antibacterial	29617-43-4
NINDS	BERBAMINE HYDROCHLORIDE	antihypertensive, skeletal muscle relaxant	478-61-5 (berbamine)
NINDS	MIDODRINE HYDROCHLORIDE	antihypertensive, vasoconstrictor	3092-17-9, 42794-76-3 [midodrine]
NINDS	METHIMAZOLE	antihyperthyroid	60-56-0
NINDS	PROPYLTHIOURACIL	antihyperthyroid	51-52-5
NINDS	ALLOPURINOL	antihyperuricemia, antigout, antiurolithic	315-30-0
NINDS	METARAMINOL BITARTRATE	antihypotensive	33402-03-8
NINDS	HALAZONE	antiinfectant	80-13-7
NINDS	METHYLBENZETHONIUM CHLORIDE	antiinfectant	1320-44-1, 25155-18-4 [anhydrous]
NINDS	CETRIMONIUM BROMIDE	antiinfectant	57-09-0, 6899-10-1 [cetrimonium]
NINDS	OXYQUINOLINE HEMISULFATE	antiinfectant	148-24-3
NINDS	DEQUALINIUM CHLORIDE	antiinfectant	522-51-0, 6707-58-0 [dequalinium]
NINDS	CRESOL	antiinfectant	1319-77-3
NINDS	CHLOROCRESOL	antiinfectant	59-50-7
NINDS	BROXYQUINOLINE	antiinfectant, disinfectant	521-74-4
NINDS	BETA-PROPIOLACTONE	antiinfective	57-57-8
NINDS	BENZETHONIUM CHLORIDE	antiinfective (topical)	121-54-0
NINDS	NITROFURAZONE	antiinfective (topical)	59-87-0
NINDS	BENZALKONIUM CHLORIDE	antiinfective (topical)	8001-54-5
NINDS	HEXACHLOROPHENE	antiinfective (topical)	70-30-4
NINDS	CETYLPYRIDINIUM CHLORIDE	antiinfective (topical)	6004-24-6, 123-03-5 [anhydrous]
NINDS	ACRIFLAVINIUM HYDROCHLORIDE	antiinfective, intercalating agent	8018-07-3
NINDS	THIMEROSAL	antiinfective, preservative	54-64-8
NINDS	KETOPROFEN	antiinflammatory	22071-15-4
NINDS	PHENYLACETOHYDROXAMIC ACID	antiinflammatory
NINDS	TOLMETIN SODIUM	antiinflammatory	64490-92-2, 26171-23-3 [tolmetin]
NINDS	AESCULIN	antiinflammatory	531-75-9
NINDS	ETODOLAC	antiinflammatory	41340-25-4
NINDS	FENBUFEN	antiinflammatory	36330-85-5
NINDS	IBUPROFEN	antiinflammatory	15687-27-1, 58560-75-1 [(+/-) mixture]
NINDS	NABUMETONE	antiinflammatory	42924-53-8
NINDS	ISOXICAM	antiinflammatory	34552-84-6
NINDS	DICLOFENAC SODIUM	antiinflammatory	15307-79-6
NINDS	SUPROFEN	antiinflammatory	40828-46-4
NINDS	FLURANDRENOLIDE	antiinflammatory	1524-88-5
NINDS	TRIAMCINOLONE DIACETATE	antiinflammatory	67-78-7
NINDS	PHENYLBUTAZONE	antiinflammatory	50-33-9
NINDS	OXYPHENBUTAZONE	antiinflammatory	7081-38-1, 129-20-4 [anhydrous]
NINDS	HECOGENIN	antiinflammatory	467-55-0
NINDS	FLUNISOLIDE	antiinflammatory	77326-96-6, 3385-03-3
NINDS	SULINDAC	antiinflammatory	38194-50-2
NINDS	ACEMETACIN	antiinflammatory	53164-05-9
NINDS	TRIAMCINOLONE ACETONIDE	antiinflammatory	76-25-5
NINDS	FENOPROFEN	antiinflammatory	31879-05-7
NINDS	PIROXICAM	antiinflammatory	36322-90-4
NINDS	OXAPROZIN	antiinflammatory	21256-18-8
NINDS	MELOXICAM	antiinflammatory	71125-38-7
NINDS	KETOROLAC TROMETHAMINE	antiinflammatory	74103-07-4, 74103-06-3 [ketorolac]
NINDS	BUDESONIDE	antiinflammatory	51333-22-3 [11(gr b), 16(gr a)] 51372-29-3 [(11(gr b), 16(gr a)[//R//])] 51372-28-2 [(11(gr b), 16(gr a)[//S//])]
NINDS	TENOXICAM	antiinflammatory	59804-37-4
NINDS	SUPROFEN METHYL ESTER	antiinflammatory
NINDS	NIMESULIDE	antiinflammatory	51803-78-2
NINDS	TOLFENAMIC ACID	antiinflammatory, analgesia	13710-19-5
NINDS	FLURBIPROFEN	antiinflammatory, analgesic	5104-49-4
NINDS	FLUFENAMIC ACID	antiinflammatory, analgesic	530-78-9
NINDS	CARPROFEN	antiinflammatory, analgesic	53716-49-7
NINDS	MEFENAMIC ACID	antiinflammatory, analgesic	61-68-7
NINDS	BUFEXAMAC	antiinflammatory, analgesic, antipyretic	2438-72-4
NINDS	NAPROXEN(+)	antiinflammatory, analgesic, antipyretic	22204-53-1
NINDS	INDOMETHACIN	antiinflammatory, antipyretic, analgesic	53-86-1
NINDS	CARBENOXOLONE SODIUM	antiinflammatory, antisecretory, antiulcer	7421-40-1, 5697-56-3 [carbenoxolone]
NINDS	ROSMARINIC ACID	antiinflammatory, antithrombotic, antiplatelet, cytostatic, antiviral	537-15-5
NINDS	BISABOLOL	antiinflammatory, antiulcer, antiseptic, antitubercular	515-69-5
NINDS	FENSPIRIDE HYDROCHLORIDE	antiinflammatory, bronchodilator	5053-08-7, 5053-06-5 [fenspiride]
NINDS	VALDECOXIB	antiinflammatory, COX-2 inhibitor	181695-72-7
NINDS	GAMBOGIC ACID	antiinflammatory, cytotoxic, inhibits HeLa cells in vitro; LD50(rat) 88 mg/kg ip	2752-65-0
NINDS	DIOSGENIN	antiinflammatory, estrogen; LD50(rat) 4872 mg/kg ip. LD50 (mouse) >8000 mg/kg po	512-04-9
NINDS	AMYGDALIN	antiinflammatory, experimental antineoplastic	29883-15-6
NINDS	FLUOCINONIDE	antiinflammatory, glucocorticoid	356-12-7
NINDS	CYTISINE	antiinflammatory, respiratory stimulant	485-35-8
NINDS	ACACETIN	antiinflammatory, spasmolytic agent, antioxidant	480-44-4
NINDS	CHAULMOSULFONE	antilepretic	473-32-5
NINDS	AMODIAQUINE DIHYDROCHLORIDE	antimalarial	6398-98-7, 69-44-3 [anhydrous], 86-42-0 [amodiaquine]
NINDS	QUININE ETHYL CARBONATE	antimalarial	83-75-0
NINDS	CINCHONINE	antimalarial	5949-16-6, 118-10-5 [cinchonine]
NINDS	PYRIMETHAMINE	antimalarial	58-14-0
NINDS	CINCHONIDINE	antimalarial	485-71-2
NINDS	ARTEMISININ	antimalarial	63968-64-9
NINDS	MEFLOQUINE	antimalarial	53230-10-7
NINDS	PRIMAQUINE DIPHOSPHATE	antimalarial	63-45-6, 90-34-6 [primaquine]
NINDS	CHLOROQUINE DIPHOSPHATE	antimalarial, antiamebic, antirheumatic, intercalating agent	54-05-7
NINDS	HYDROXYCHLOROQUINE SULFATE	antimalarial, lupus suppressant	747-36-4, 118-42-3 [hydroxychloroquine]
NINDS	QUININE SULFATE	antimalarial, skeletal muscle relaxant	6119-70-6, 804-63-7 [anhydrous], 130-95-0 [quinine]
NINDS	ZOLMITRIPTAN	antimigraine, 5HT[1B/1D] agonist	139264-17-8
NINDS	COLCHICINE	antimitotic, antigout agent	64-86-8
NINDS	ALIZARIN	antimutagen	72-48-0
NINDS	PIRACETAM	antinauseant	7491-74-9
NINDS	SEMUSTINE	antineoplastic	13909-09-6
NINDS	TENIPOSIDE	antineoplastic	29767-20-2
NINDS	ETOPOSIDE	antineoplastic	33419-42-0
NINDS	MITOXANTHRONE HYDROCHLORIDE	antineoplastic	70476-82-3, 65271-80-9 [mitoxantrone]
NINDS	CHLOROPHYLLIDE Cu COMPLEX Na SALT	antineoplastic	15611-43-5
NINDS	MITOMYCIN C	antineoplastic	50-07-7
NINDS	NIMUSTINE	antineoplastic	42471-28-3
NINDS	CARMOFUR	antineoplastic	61422-45-5
NINDS	MILTEFOSINE	antineoplastic	58066-85-6
NINDS	CAMPTOTHECIN	antineoplastic	7689-03-4
NINDS	MYCOPHENOLIC ACID	antineoplastic	24280-93-1
NINDS	ANCITABINE HYDROCHLORIDE	antineoplastic	10212-25-6, 31698-14-3(base)
NINDS	ALTRETAMINE	antineoplastic	645-05-6
NINDS	PACLITAXEL	antineoplastic	33069-62-4
NINDS	AMINOLEVULINIC ACID HYDROCHLORIDE	antineoplastic	5451-09-2
NINDS	CYCLOPHOSPHAMIDE HYDRATE	antineoplastic, alkylating agent	6055-19-2, 50-18-0 [anhydrous]
NINDS	STREPTOZOSIN	antineoplastic, alkylating agent	18883-66-4
NINDS	BUSULFAN	antineoplastic, alkylating agent	55-98-1
NINDS	CHLORAMBUCIL	antineoplastic, alkylating agent	305-03-3
NINDS	THIODIGLYCOL	antineoplastic, alkylating agent	111-48-8
NINDS	MECHLORETHAMINE	antineoplastic, alkylating agent	55-86-7, 51-75-2 [mechlorethamine]
NINDS	PIPOBROMAN	antineoplastic, alkylating agent	54-91-1
NINDS	THIOTEPA	antineoplastic, alkylating agent	52-24-4
NINDS	AZASERINE	antineoplastic, amino acid antagonist	115-02-6
NINDS	BENZYL ISOTHIOCYANATE	antineoplastic, antibacterial, antifungal	622-78-6
NINDS	LAPACHOL	antineoplastic, antifungal	84-79-7
NINDS	JUGLONE	antineoplastic, antifungal	481-39-0
NINDS	CELASTROL	antineoplastic, antiinflamatory, NO synthesis inhibitor, chaperone stimulant	34157-83-0
NINDS	SOLASODINE	antineoplastic, antiinflammatory	126-17-0
NINDS	COUMARIN	antineoplastic, antiinflammatory, antihyperglycaemic	91-64-5
NINDS	FLOXURIDINE	antineoplastic, antimetabolite	50-91-9
NINDS	NOCODAZOLE	antineoplastic, antimitotic	31430-18-9
NINDS	SANGUINARINE SULFATE	antineoplastic, antiplaque agent	5578-73-4
NINDS	PUROMYCIN HYDROCHLORIDE	antineoplastic, antiprotozoal	58-58-2, 53-79-2 [puromycin]
NINDS	AMINOPTERIN	antineoplastic, antirheumatic, folic acid antagonist	54-62-6, 58602-66-7 [aminopterin sodium]
NINDS	METHOTREXATE(+/-)	antineoplastic, antirheumatic, folic acid antagonist	60388-53-6
NINDS	CYTARABINE	antineoplastic, antiviral, antimetabolite	147-94-4
NINDS	DEGUELIN(-)	antineoplastic, antiviral, insecticide	522-17-8
NINDS	FORMESTANE	antineoplastic, aromatase inhibitor	566-48-3
NINDS	GALLIC ACID	antineoplastic, astringent, antibacterial	149-91-7
NINDS	FERULIC ACID	antineoplastic, choleretic, food preservative	1135-24-6
NINDS	CISPLATIN	antineoplastic, convulsant	15663-27-1
NINDS	CARBOPLATIN	antineoplastic, convulsant	41575-94-4
NINDS	URETHANE	antineoplastic, cytotoxic	51-79-6
NINDS	CEPHARANTHINE	antineoplastic, hepatoprotectant, radiopropective	481-49-2
NINDS	HYDROXYUREA	antineoplastic, inhibits ribonucleoside diphosphate reductase	127-07-1
NINDS	MONOCROTALINE	antineoplastic, insect sterilant	315-22-0
NINDS	DACTINOMYCIN	antineoplastic, intercalating agent	50-76-0
NINDS	LEFUNOMIDE	antineoplastic, PDGF receptor blocker	75706-12-6
NINDS	THIOGUANINE	antineoplastic, purine antimetabolite	154-42-7, 5580-03-0 [hemihydrate]
NINDS	MERCAPTOPURINE	antineoplastic, purine antimetabolite	6112-76-1, 50-44-2 [anhydrous]
NINDS	FLUOROURACIL	antineoplastic, pyrimidine antimetabolite	51-21-8
NINDS	AZACITIDINE	antineoplastic, pyrimidine antimetabolite	320-67-2
NINDS	PICROPODOPHYLLOTOXIN	antineoplastic; 10% cytotoxicity of podophyllotoxin	477-47-4
NINDS	IRINOTECAN HYDROCHLORIDE	antineoplastic; topoisomerase I inhibitor	136572-09-3
NINDS	TOPOTECAN HYDROCHLORIDE	antineoplastic; topoisomerase I inhibitor	119413-54-6
NINDS	NAPROXOL	antinflammatory, analgesic, antipyretic	26159-36-4
NINDS	2,5-DI-t-BUTYL-4-HYDROXYANISOLE	antioxidant	1991-52-2
NINDS	POMIFERIN	antioxidant	572-03-2
NINDS	EPICATECHIN	antioxidant	490-46-0
NINDS	ETHOXYQUIN	antioxidant
NINDS	GLUTATHIONE	antioxidant	70-18-8
NINDS	HYDROQUINONE	antioxidant	123-31-9
NINDS	CHLOROGENIC ACID	antioxidant, free radical scavenger	327-97-9
NINDS	SELAMECTIN	antiparasitic, antimite	165108-07-6
NINDS	AVERMECTIN B1	antiparisitic	65195-55-3
NINDS	LEVODOPA	antiparkinsonian	59-92-7
NINDS	ETHOPROPAZINE HYDROCHLORIDE	antiparkinsonian, anticholinergic	1094-08-2, 522-00-9 [ethopropazine]
NINDS	HARMINE	antiparkinsonian, CNS stimulant	442-51-3
NINDS	ATOVAQUONE	antipneumocystic, antimalarial	95233-18-4
NINDS	DINITOLMIDE	antiprotozoal	148-01-6
NINDS	METRONIDAZOLE	antiprotozoal	443-48-1, 69198-10-3 [metronidazole hydrochloride]
NINDS	TINIDAZOLE	antiprotozoal	19387-91-8
NINDS	RONIDAZOLE	antiprotozoal	7681-76-7
NINDS	ANISOMYCIN	antiprotozoal, antifungal, protein synthesis inhibitor	22862-76-6
NINDS	AKLOMIDE	antiprotozoal, coccidiostat	3011-89-0
NINDS	PENTAMIDINE ISETHIONATE	antiprotozoal, inhibits nucleic acid & protein synthesis	100-33-4
NINDS	HOMIDIUM BROMIDE	antiprotozoal, intercalcate with DNA	1239-45-8
NINDS	ACETARSOL	antiprotozoal; diethylamine salt as antiphilitic	97-44-9
NINDS	TRIMEPRAZINE TARTRATE	antipruritic	4330-99-8, 41375-66-0 [replaced], 84-96-8 [trimeprazine]
NINDS	CROTAMITON	antipruritic, scabicide	483-63-6
NINDS	ANTHRALIN	antipsoriatic	480-22-8, 1143-38-0
NINDS	BERGAPTEN	antipsoriatic, antiinflammatory	484-20-8
NINDS	METHOXSALEN	antipsoriatic, pigmentation agent	298-81-7
NINDS	OXCARBAZEPINE	antipsychotic	28721-07-5
NINDS	PERICIAZINE	antipsychotic	2622-26-6
NINDS	CLOZAPINE	antipsychotic	5786-21-0
NINDS	TRIFLUPROMAZINE HYDROCHLORIDE	antipsychotic	1098-60-8, 146-54-3 [triflupromazine]
NINDS	PERPHENAZINE	antipsychotic	58-39-9
NINDS	THIOTHIXENE	antipsychotic	5591-45-7, 3313-26-6 [//Z//]
NINDS	SPIPERONE	antipsychotic	749-02-0
NINDS	PIMOZIDE	antipsychotic	2062-78-4
NINDS	TRIFLUOPERAZINE HYDROCHLORIDE	antipsychotic	440-17-5, 117-89-5 [trifluoperazine]
NINDS	LOXAPINE SUCCINATE	antipsychotic	27833-64-3, 1977-10-2 [loxapine]
NINDS	CHLORPROTHIXENE HYDROCHLORIDE	antipsychotic	113-59-7
NINDS	THIORIDAZINE HYDROCHLORIDE	antipsychotic	130-61-0, 50-52-2 [thioridazine]
NINDS	PROMAZINE HYDROCHLORIDE	antipsychotic	53-60-1, 58-40-2 [promazine]
NINDS	AMINOPHENAZONE	antipyretic, analgesic	83-07-8, 747-30-8 [aminophenazone cyclamate]
NINDS	ERGOCALCIFEROL	antirachitic vitamin; LD50 (rat) 56 mg/kg po	50-14-6
NINDS	N-ACETYLPROLINE	antirheumatic
NINDS	ASCORBIC ACID	antiscorbutic, antiviral	50-81-7
NINDS	RESORCINOL MONOACETATE	antiseborrheic, antipruritic	102-29-4
NINDS	TIOXOLONE	antiseborrhoic	4991-65-5
NINDS	FLOPROPIONE	antispasmodic	2295-58-1
NINDS	DROFENINE HYDROCHLORIDE	antispasmodic	1679-76-1
NINDS	ETHAVERINE HYDROCHLORIDE	antispasmodic	985-13-7, 486-47-5 [ethaverine]
NINDS	PIPERIDOLATE HYDROCHLORIDE	antispasmodic	129-77-1, 82-98-4 [piperidolate]
NINDS	APIGENIN	antispasmodic, antineoplastic, topoisomerase I inhibitor	520-36-5
NINDS	ENOXAPARIN SODIUM (1% wt/vol in 10%aqueous DMSO)	antithrombotic	679809-58-6
NINDS	CARBIMAZOLE	antithyroid	22232-54-8
NINDS	METHYLTHIOURACIL	antithyroid agent	56-04-2
NINDS	AMINOTHIAZOLE	antithyroid agent	96-50-4
NINDS	DEXTROMETHORPHAN HYDROBROMIDE	antitussive	6700-34-1, 125-69-9 [anhydrous], 125-71-3 [dextromethorphan]
NINDS	NOSCAPINE HYDROCHLORIDE	antitussive	912-60-7, 128-62-1 [noscapine]
NINDS	DROPROPIZINE	antitussive	17692-31-8
NINDS	CARBETAPENTANE CITRATE	antitussive	23142-01-0, 77-23-6 [carbetapentane]
NINDS	CLOPERASTINE HYDROCHLORIDE	antitussive	3703-76-2
NINDS	ENOXOLONE	antitussive, antiinflammatory, antibacterial	471-53-4
NINDS	REBAMIPIDE	antiulcer, antioxidant	90098-04-7
NINDS	TELENZEPINE HYDROCHLORIDE	antiulcer, M1 muscarinic antagonist	80880-90-6
NINDS	LANSOPRAZOLE	antiulcerative	103577-45-3
NINDS	CIMETIDINE	antiulcerative	51481-61-9
NINDS	PIRENZEPINE HYDROCHLORIDE	antiulcerative	29868-97-1, 28797-61-7 [pirenzepine]
NINDS	ACETYL-L-LEUCINE	antivertigo	99-15-0
NINDS	TILORONE	antiviral	27591-69-1, 27591-97-5 [tilorone]
NINDS	FOSCARNET SODIUM	antiviral	63585-09-1
NINDS	ACYCLOVIR	antiviral	59277-89-3
NINDS	VIDARABINE	antiviral	24356-66-9, 5536-17-4 [anhydrous]
NINDS	CRASSIN ACETATE	antiviral	28068-69-1
NINDS	FAMCICLOVIR	antiviral	104227-87-4
NINDS	VALACYCLOVIR HYDROCHLORIDE	antiviral	124832-27-5
NINDS	EDOXUDINE	antiviral	15176-29-1
NINDS	COSMOSIIN	antiviral (HIV)	578-74-5
NINDS	BAICALEIN	antiviral (HIV)	491-67-8
NINDS	TRIFLURIDINE	antiviral (opthalmic)	70-00-8
NINDS	AMANTADINE HYDROCHLORIDE	antiviral, antiparkinsonian; treatment of drug-induced extrapyrimidal reactions	665-66-7, 768-94-5 [amantadine]
NINDS	QUINALIZARIN	antiviral, HIV-1 integrase inhibitor	81-61-8
NINDS	OSELTAMIVIR TARTRATE	antiviral, neraminidase inhibitor	196618-13-0(base)
NINDS	HYDROXYZINE PAMOATE	anxiolytic, antihistaminic	10246-75-0, 68-88-2 [hydroxyzine]
NINDS	AMINOGLUTETHIMIDE	aromatase inhibitor, antineoplastic, testosterone suppressant	125-84-8
NINDS	KINETIN	auxin, plant growth regulator, plant cell division promotor	525-79-1
NINDS	PRONETALOL HYDROCHLORIDE	beta adrenergic agonist, antiarrhythmic	54-80-8
NINDS	ATENOLOL	beta adrenergic blocker	29122-68-7
NINDS	FENOTEROL HYDROBROMIDE	betaadrenergic agonist	13392-18-2
NINDS	TERBUTALINE HEMISULFATE	betaadrenergic agonist, bronchodilator	23031-32-5, 23031-25-6 [terbutaline]
NINDS	CARVEDILOL TARTRATE	betaadrenergic blocker	72956-09-3 (carvedilol)
NINDS	NADOLOL	betaadrenergic blocker	42200-33-9
NINDS	TIMOLOL MALEATE	betaadrenergic blocker	26921-17-5, 91524-16-2 [timolol]
NINDS	DYPHYLLINE	bronchodilator	479-18-5
NINDS	METAPROTERENOL	bronchodilator	586-06-1, 5874-97-5 [metaproterenol sulfate]
NINDS	ISOPROTERENOL HYDROCHLORIDE	bronchodilator	51-30-9, 7683-59-2 [isoproterenol]
NINDS	ETHYLNOREPINEPHRINE HYDROCHLORIDE	bronchodilator	3198-07-0, 536-24-3 [ethylnorepinephrine]
NINDS	THEOPHYLLINE	bronchodilator	5967-84-0, 58-55-9 [anhydrous]
NINDS	IPRATROPIUM BROMIDE	bronchodilator, antiarrhythmic	66985-17-9, 22254-24-6 [anhydrous]
NINDS	TULOBUTEROL	bronchodilator, beta adrenergic agonist	41570-61-0
NINDS	EPHEDRINE (1R,2S) HYDROCHLORIDE	bronchodilator, cardiac stimulant	50-98-6 [((-))-ephedrine, hydrochloride], 299-42-3 [((-))-ephedrine]
NINDS	RACEPHEDRINE HYDROCHLORIDE	bronchodilator, decongestant	134-71-4, 90-81-3 [racephedrine]
NINDS	ALBUTEROL (+/-)	bronchodilator, tocolytic	18559-94-9
NINDS	LOPERAMIDE HYDROCHLORIDE	Ca channel blocker	34552-83-5, 53179-11-6 [loperamide]
NINDS	DILTIAZEM HYDROCHLORIDE	Ca channel blocker, coronary vasodilator	33286-22-5, 42399-41-7 [diltiazem]
NINDS	QUERCETIN	capillary protectant, antioxidant. antineoplastic, anti-HIV; LD50(mouse) 159 mg/kg po	117-39-5
NINDS	METHAZOLAMIDE	carbonic anhydrase inhibitor	554-57-4
NINDS	ACETAZOLAMIDE	carbonic anhydrase inhibitor, diuretic, antiglaucoma	59-66-5
NINDS	DIGOXIN	cardiac stimulant	20830-75-5
NINDS	CONVALLATOXIN	cardiotonic	508-75-8
NINDS	PERUVOSIDE	cardiotonic	1182-67-2
NINDS	STROPHANTHIDIN	cardiotonic	66-28-4
NINDS	DOBUTAMINE HYDROCHLORIDE	cardiotonic	49745-95-1, 34368-04-2 [dobutamine]
NINDS	LANATOSIDE C	cardiotonic	17575-22-3
NINDS	DOPAMINE HYDROCHLORIDE	cardiotonic, antihypotensive	62-31-7, 51-61-6 [dopamine]
NINDS	XANTHURENIC ACID	caspase activator, guanylyl cyclase stimulant	59-00-7
NINDS	SENNOSIDE A	cathartic	81-27-6
NINDS	PHENOLPHTHALEIN	cathartic	77-09-8
NINDS	BISACODYL	cathartic	603-50-9
NINDS	ALOIN	cathartic, laxative	5133-19-7
NINDS	BRUCINE	central stimulant	4845-99-2, 357-57-3 [brucine]
NINDS	STRYCHNINE	central stimulant	57-24-9
NINDS	VINPOCETINE	cerebral vasodilator, antimotion	42971-09-5
NINDS	ZAPRINAST	cGMP phosphodiesterase inhibitor	37762-06-4
NINDS	GLUCONOLACTONE	chelating agent	90-80-2
NINDS	CHLOROXINE	chelating agent	773-76-2
NINDS	CALCEIN	chelating agent (Ca, Mg)	1461-15-0
NINDS	PENICILLAMINE	chelating agent (Cu), antirheumatic	52-67-5
NINDS	DEFEROXAMINE MESYLATE	chelating agent (Fe & Al)	138-14-7, 70-51-9 [deferoxamine]
NINDS	TRISODIUM ETHYLENEDIAMINE TETRACETATE	chelating agent, antioxidant	150-38-9
NINDS	SODIUM DEHYDROCHOLATE	choleretic	145-41-5
NINDS	CHOLINE CHLORIDE	choleretic, lipotropic, hepatoprotectant	67-48-1, 62-49-7 [choline]
NINDS	BETHANECHOL CHLORIDE	cholinergic	590-63-6, 674-38-4 [bethanechol]
NINDS	NEOSTIGMINE BROMIDE	cholinergic	114-80-7, 59-99-4 [neostigmine]
NINDS	PYRIDOSTIGMINE BROMIDE	cholinergic	101-26-8, 155-97-5 [pyridostigmine]
NINDS	PHYSOSTIGMINE SALICYLATE	cholinergic, anticholinesterase, miotic	57-64-7, 57-47-6 [physostigmine]
NINDS	METHACHOLINE CHLORIDE	cholinergic, diagnostic aid	62-51-1, 55-92-5 [methacholine]
NINDS	CARBACHOL	cholinergic, miotic	51-83-2
NINDS	PRALIDOXIME MESYLATE	cholinesterase reactivator	154-97-2
NINDS	ACETYL TYROSINE ETHYL ESTER	chymotrpsin substrate
NINDS	CAFFEINE	CNS stimulant	58-08-2, 5743-12-4 [monohydrate]
NINDS	HARMALINE	CNS stimulant, antiparkinsonian agent	304-21-2
NINDS	AMPROLIUM	coccidiostat	121-25-5
NINDS	RUTILANTINONE	coccidiostat	21288-61-9
NINDS	CLOPIDOL	coccidiostat, antiplatelet	2971-90-6
NINDS	SODIUM beta-NICOTINAMIDE ADENINE DINUCLEOTIDE PHOSPHATE	cofactor in aryl & steroidal hydroxylation
NINDS	CITICOLINE	cognition enhancer, phosphocholine cytidyltransferase activator	987-78-0
NINDS	MEDROXYPROGESTERONE ACETATE	contraceptive	71-58-9, 520-85-4 [medroxyprogesterone]
NINDS	PERHEXILINE MALEATE	coronary vasodilator	6724-53-4, 6621-47-2 [perhexiline]
NINDS	FENDILINE HYDROCHLORIDE	coronary vasodilator	113042-18-7
NINDS	DIPYRIDAMOLE	coronary vasodilator	58-32-2
NINDS	ROFECOXIB	COX2 inhibitor, antiinflammatory, antiarthritic	162011-90-7
NINDS	PROADIFEN HYDROCHLORIDE	cytochrome P450 inhibitor, Ca antagonist	78997-40-7
NINDS	CORALYNE CHLORIDE	cytostatic, intercalating agent	38989-38-7
NINDS	AGELASINE (stereochemistry of diterpene unknown)	cytotoxic, antineoplastic
NINDS	BENSERAZIDE HYDROCHLORIDE	decarboxylase inhibitor	322-35-0
NINDS	PSEUDOEPHEDRINE HYDROCHLORIDE	decongestant	345-78-8, 90-82-4 [pseudoephedrine]
NINDS	MERCAPTAMINE HYDROCHLORIDE	depigmentation, radiation protectant	60-23-1
NINDS	MIMOSINE	depilatory agent
NINDS	ROSOLIC ACID	diagnostic aid
NINDS	QUINOLINIC ACID	differentiates between cerebral and forebrain NMDA receptors
NINDS	UREA	diuretic	57-13-6
NINDS	ALTHIAZIDE	diuretic	5588-16-9
NINDS	SPIRONOLACTONE	diuretic	52-01-7
NINDS	HYDROCHLOROTHIAZIDE	diuretic	58-93-5
NINDS	BENDROFUMETHIAZIDE	diuretic	73-48-3
NINDS	BUMETANIDE	diuretic	28395-03-1
NINDS	ETHACRYNIC ACID	diuretic	58-54-8
NINDS	CHRYSIN	diuretic	480-40-0
NINDS	CHLORTHALIDONE	diuretic, antihypertensive	77-36-1
NINDS	FUROSEMIDE	diuretic, antihypertensive	54-31-9
NINDS	METOLAZONE	diuretic, antihypertensive	17560-51-9
NINDS	BENZTHIAZIDE	diuretic, antihypertensive	91-33-8
NINDS	CHLOROTHIAZIDE	diuretic, antihypertensive	58-94-6
NINDS	INDAPAMIDE	diuretic, antihypertensive	26807-65-8
NINDS	TRICHLORMETHIAZIDE	diuretic, antihypertensive	133-67-5
NINDS	THEOBROMINE	diuretic, bronchodilator, cardiotonic	83-67-0
NINDS	TORSEMIDE	diuretic, inhibits Na/K/2Cl carrier system	56211-40-6
NINDS	PERGOLIDE MESYLATE	dopamine receptor agonist	66104-23-2, 66104-22-1 [pergolide]
NINDS	PHENOTHRIN	ectoparasiticide	26002-80-2
NINDS	METHOPRENE (S)	ectoparasiticide	40596-69-8
NINDS	APOMORPHINE HYDROCHLORIDE	emetic	41372-20-7, 314-19-2 [anhydrous], 58-00-4 [apomorphine]
NINDS	ESTRIOL	estrogen	50-27-1, 514-68-1 [as, succinate]
NINDS	EQUILIN	estrogen	474-86-2
NINDS	DIENESTROL	estrogen	84-17-3, 13029-44-2 [//E,E//]
NINDS	ESTRADIOL VALERATE	estrogen	979-32-8
NINDS	CHLOROTRIANISENE	estrogen	569-57-3
NINDS	ESTRADIOL ACETATE	estrogen	4245-41-4
NINDS	ESTRONE ACETATE	estrogen
NINDS	DIETHYLSTILBESTROL	estrogen	56-53-1
NINDS	ESTRADIOL DIACETATE	estrogen	34334-88-6
NINDS	ESTRADIOL PROPIONATE	estrogen	113-38-2
NINDS	ESTRONE	estrogen	53-16-7
NINDS	ESTRADIOL	estrogen	50-28-2
NINDS	ESTRADIOL CYPIONATE	estrogen	313-06-4
NINDS	TAMOXIFEN CITRATE	estrogen antagonist, antineoplastic	54965-24-1, 10540-29-1 [tamoxifen]
NINDS	HEXESTROL	estrogen, antineoplastic (hormonal)	5635-50-7
NINDS	ETHINYL ESTRADIOL	estrogen, plus progestogen as oral contraceptive	57-63-6
NINDS	ACETYLGLUTAMIC ACID	excitatory aminoacid
NINDS	AMBROXOL HYDROCHLORIDE	expectorant	23828-92-4, 18683-91-5 [ambroxol]
NINDS	GUAIFENESIN	expectorant	93-14-1
NINDS	BROMHEXINE HYDROCHLORIDE	expectorant	611-75-6, 3572-43-8 [bromhexine]
NINDS	ANETHOLE	expectorant, gastric stimulant, insecticide	4180-23-8
NINDS	ASARYLALDEHYDE	fly attractant	4460-86-0
NINDS	TANSHINONE IIA SULFONATE SODIUM	free radical scavenger
NINDS	FIPRONIL	GABA Cl channel agonist, antiparasitic	120068-37-3
NINDS	PIMPINELLIN	GABA receptor antagonist, phototoxin	131-12-4
NINDS	PICROTIN	GABAa receptor antagonist	21416-53-5
NINDS	SECURININE	GABAA receptor blocker, CNS stimulant	5610-40-2
NINDS	5-AMINOPENTANOIC ACID HYDROCHLORIDE	GABAb antagonist
NINDS	PEMPIDINE TARTRATE	ganglionic blocker, antihypertensive	79-55-0
NINDS	MAGNOCURARINE IODIDE	ganglionic blocker, antihypertensive	6801-40-7
NINDS	PREGNENOLONE	glucocortcoid, antiinflammatory	145-13-1, 4598-67-8 [pregnenolone succinate]
NINDS	CORTISONE ACETATE	glucocorticoid	50-04-4, 53-06-5 [cortisone]
NINDS	MEDRYSONE	glucocorticoid	2668-66-8
NINDS	DEXAMETHASONE	glucocorticoid	50-02-2
NINDS	PREDNISOLONE ACETATE	glucocorticoid	52-21-1
NINDS	PREDNISONE	glucocorticoid	53-03-2
NINDS	HYDROCORTISONE HEMISUCCINATE	glucocorticoid	83784-20-7, 2203-97-6 [anhydrous]
NINDS	BETAMETHASONE VALERATE	glucocorticoid	2152-44-5
NINDS	METHYLPREDNISOLONE	glucocorticoid	83-43-2
NINDS	PREDNISOLONE	glucocorticoid	50-24-8 [anhydrous], 52438-85-4 [sesquihydrate]
NINDS	TRIAMCINOLONE	glucocorticoid	124-94-7
NINDS	HYDROCORTISONE BUTYRATE	glucocorticoid, antiinflammatory	13609-67-1
NINDS	DEXAMETHASONE ACETATE	glucocorticoid, antiinflammatory	55812-90-3, 1177-87-3 [anhydrous]
NINDS	HALCINONIDE	glucocorticoid, antiinflammatory	3093-35-4
NINDS	CLOBETASOL PROPIONATE	glucocorticoid, antiinflammatory	25122-46-7, 25122-41-2 [clobetasol]
NINDS	HYDROCORTISONE ACETATE	glucocorticoid, antiinflammatory	50-03-3
NINDS	FLUOROMETHOLONE	glucocorticoid, antiinflammatory	426-13-1
NINDS	FLUMETHAZONE PIVALATE	glucocorticoid, antiinflammatory	2002-29-1, 2135-17-3 [flumethasone]
NINDS	DEXAMETHASONE SODIUM PHOSPHATE	glucocorticoid, antiinflammatory	2392-39-4, 312-93-6 [dexamethasone 21-(dihydrogen phosphate)]
NINDS	BETAMETHASONE	glucocorticoid, antiinflammatory	378-44-9
NINDS	AMCINONIDE	glucocorticoid, antiinflammatory	51022-69-6
NINDS	HYDROCORTISONE	glucocorticoid, antiinflammatory	50-23-7
NINDS	KAINIC ACID	glutamate receptor agonist, anthelmintic	487-79-6
NINDS	CLOMIPHENE CITRATE	gonad stimulating principle	50-41-9, 911-45-5 [clomiphene]
NINDS	HISTAMINE DIHYDROCHLORIDE	H receptor agonist, induces edema in mammalian tissues; gastric secretion stimulant	51-45-6 [histamine]
NINDS	CETIRIZINE HYDROCHLORIDE	H1 antihistamine	83881-52-1
NINDS	FLUPHENAZINE HYDROCHLORIDE	H1 antihistamine	146-56-5
NINDS	BROMPHENIRAMINE MALEATE	H1 antihistamine	980-71-2, 86-22-6 [brompheniramine]
NINDS	CYCLIZINE	H1 antihistamine	82-92-8
NINDS	METHAPYRILENE HYDROCHLORIDE	H1 antihistamine	135-23-9, 91-80-5 [methapyrilene]
NINDS	MEBHYDROLIN NAPHTHALENESULFONATE	H1 antihistamine	524-81-2
NINDS	CINNARAZINE	H1 antihistamine	298-57-7
NINDS	PIMETHIXENE MALEATE	H1 antihistamine	314-03-4
NINDS	ASTEMIZOLE	H1 antihistamine (nonsedating)	68844-77-9
NINDS	AZELASTINE HYDROCHLORIDE	H1 antihistamine (nonsedating); leucotriene synthesis blocker	58581-89-8
NINDS	RANITIDINE	H2 antihistamine	66357-35-5
NINDS	FAMOTIDINE	H2 antihistamine	76824-35-6
NINDS	FOLIC ACID	hematopoietic vitamin	59-30-3
NINDS	TRANEXAMIC ACID	hemostatic	1197-18-8
NINDS	6-AMINOCAPROIC ACID	hemostatic	60-32-2
NINDS	ELLAGIC ACID	hemostatic, antineoplastic, antimutagenic	476-66-4
NINDS	PROTOPORPHYRIN IX	hepatoprotectant	553-12-8
NINDS	CITIOLONE	hepatoprotectant	1195-16-0
NINDS	THIOCTIC ACID	hepatoprotectant	62-46-4
NINDS	CYSTAMINE DIHYDROCHLORIDE	hepatoprotectant, radioprotectant	56-17-7
NINDS	SILIBININ	hepatoprotective agent, antioxidant	22888-70-6
NINDS	THALIDOMIDE	hypnotic	50-35-1
NINDS	PYRITHYLDIONE	hypnotic, sedative	77-04-3
NINDS	LEVAMISOLE HYDROCHLORIDE	immunomodulator	16595-80-5, 14769-73-4 [levamisole]
NINDS	AMIPRILOSE	immunomodulator, antiinflammatory	56824-20-5, 60414-06-4 [amiprilose hydrochloride]
NINDS	CYCLOSPORINE	immunosuppressant	59865-13-3
NINDS	AZATHIOPRINE	immunosuppressant, antineoplastic, antirheumatic	446-86-6
NINDS	SILDENAFIL	impotency therapy	139755-83-2
NINDS	BENZYLHYDRAZINE HYDROCHLORIDE	inhibitor of bovine serum oxidase; irritant	3287-99-8; 100-46-9(base)
NINDS	BRETYLIUM TOSYLATE	inhibitor of norepinephrine release	61-75-6, 59-41-6 [bretylium]
NINDS	PERILLIC ACID (-)	inhibits posttranslational cys isoprenylation, blocks G-protein	7694-45-3
NINDS	EMETINE	inhibits RNA, DNA and protein synthesis	316-42-7, 483-18-1 [emetine]
NINDS	DIGITOXIN	inotropic, cardiotonic	71-63-6
NINDS	LINDANE	insecticide	58-89-9
NINDS	PACHYRRHIZIN	insecticide	10091-01-7
NINDS	ABRINE (L)	insecticide, antiinflammatory, antiopthalmic	526-31-8
NINDS	MITOTANE	insecticide, antineoplastic	53-19-0
NINDS	ANTHRAQUINONE	irritant	84-65-1
NINDS	PINACIDIL	K channel agonist, antihypertensive	85371-64-8, 60560-33-0 [anhydrous]
NINDS	AMINOPYRIDINE	K channel blocker	504-24-5
NINDS	DIBENZOTHIOPHENE	keratolytic	132-65-0
NINDS	TRETINON	keratolytic	302-79-4
NINDS	SODIUM SALICYLATE	keratolytic	54-21-7
NINDS	TETROQUINONE	keratolytic	319-89-1
NINDS	RESORCINOL	keratolytic, antiseborheic	108-46-3
NINDS	LACTULOSE	laxative	4618-18-2
NINDS	LITHOCHOLIC ACID	LD50(mouse) 3900 mg/kg po	434-13-9
NINDS	AMINACRINE	local antiseptic	90-45-9, 134-50-9 [aminacrine hydrochloride]
NINDS	HARMOL HYDROCHLORIDE	MAO inhibitor	40580-83-4
NINDS	TRIOXSALEN	melanizing agent, antipsoriatic	3902-71-4
NINDS	RAMELTEON	melatonin receptor agonist	196597-26-9
NINDS	beta-ESCIN	membrane permeabilizer	6805-41-0
NINDS	FLUDROCORTISONE ACETATE	mineralocorticoid	514-36-3, 127-31-1 [fludrocortisone]
NINDS	DESOXYCORTICOSTERONE ACETATE	mineralocorticoid	56-47-3
NINDS	ISOPILOCARPINE NITRATE	miotic	531-35-1 (base)
NINDS	IPRONIAZID SULFATE	monoamine oxidase inhibitor, antidepressant	54-92-2, 305-33-9 [as phosphate]
NINDS	NALTREXONE HYDROCHLORIDE	morphine antagonist	16676-29-2, 16590-41-3 [naltrexone]
NINDS	MECYSTEINE HYDROCHLORIDE	mucolytic	2485-62-3, 18598-63-5 [hydrochloride]
NINDS	ACETYLCYSTEINE	mucolytic	616-91-1
NINDS	MESNA	mucolytic	19767-45-4, 3375-50-6 [2-mercaptoethanesulfonic, acid]
NINDS	OXOTREMORINE SESQUIFUMARATE	muscarinic agonist	17360-35-9
NINDS	METAXALONE	muscle relaxant (skeletal)	1665-48-1
NINDS	CARISOPRODOL	muscle relaxant (skeletal)	78-44-4
NINDS	CHLORZOXAZONE	muscle relaxant (skeletal)	95-25-0
NINDS	CYCLOBENZAPRINE HYDROCHLORIDE	muscle relaxant (skeletal)	6202-23-9, 303-53-7 [cyclobenzaprine]
NINDS	MEPHENESIN	muscle relaxant (skeletal)	59-47-2
NINDS	METHOCARBAMOL	muscle relaxant (skeletal)	532-03-6
NINDS	MEMANTINE HYDROCHLORIDE	muscle relaxant (skeletal)	19982-08-2
NINDS	BACLOFEN	muscle relaxant (skeletal)	1134-47-0
NINDS	TOLPERISONE HYDROCHLORIDE	muscle relaxant (skeletal)	70312-00-4
NINDS	ORPHENADRINE CITRATE	muscle relaxant (skeletal), antihistaminic	4682-36-4, 83-98-7 [orphenadrine]
NINDS	ADIPHENINE HYDROCHLORIDE	muscle relaxant (smooth)	50-42-0, 64-95-9 [adiphenine]
NINDS	SNAP (S-NITROSO-N-ACETYLPENICILLAMINE)	muscle relaxant (smooth)
NINDS	MEBEVERINE HYDROCHLORIDE	muscle relaxant (smooth)	2753-45-9, 3625-06-7 [mebeverine]
NINDS	RITODRINE HYDROCHLORIDE	muscle relaxant (smooth)	23239-51-2, 26652-09-5 [ritodrine]
NINDS	PAPAVERINE HYDROCHLORIDE	muscle relaxant (smooth), cerebral vasodilator	61-25-6, 58-74-2 [papaverine]
NINDS	ZOXAZOLAMINE	muscle relaxant, antirrheumatic	61-80-3
NINDS	CYCLOPENTOLATE HYDROCHLORIDE	mydriatic	5870-29-1, 512-15-2 [cyclopentolate]
NINDS	PHENYLEPHRINE HYDROCHLORIDE	mydriatic, decongestant	61-76-7, 59-42-7 [phenylephrine]
NINDS	AMILORIDE HYDROCHLORIDE	Na+ channel inhibitor, diuretic	17440-83-4, 2016-88-8 [anhydrous], 2609-46-3 [amiloride]
NINDS	NALOXONE HYDROCHLORIDE	narcotic antagonist	357-08-4, 51481-60-8 [dihydrate], 465-65-6 [naloxone]
NINDS	DROPERIDOL	neuroleptic	548-73-2
NINDS	TIAPRIDE HYDROCHLORIDE	neuroleptic	51012-32-9
NINDS	NICOTINE DITARTRATE	nicotinyl acetylchloline receptor agonist, ectoparasiticide	65-31-6
NINDS	N-METHYL-D-ASPARTIC ACID (NMDA)	NMDA agonist	6384-92-5
NINDS	AGMATINE SULFATE	NMDA blocker, alpha-2 adrenergic agonist; NO synthase inhibitor	2482-00-0
NINDS	CYCLOLEUCINE	NMDA receptor antagonist (gly)	52-52-8
NINDS	INDOLE-2-CARBOXYLIC ACID	NMDA receptor antagonist (gly)	1477-50-5
NINDS	CANAVANINE	NO synthase inhibitor	543-38-4
NINDS	N (g)-NITRO-L-ARGININE	NO synthase inhibitor	2149-70-4
NINDS	SCOPOLETIN	NO synthesis (inducible) inhibitor, anticoagulant	92-61-5
NINDS	TANNIC ACID	nonspecific enzyme/receptor blocker	1401-55-4
NINDS	MECLOFENOXATE HYDROCHLORIDE	nootropic	51-68-3
NINDS	KYNURENIC ACID	nutritient in vitamin B deficiency diseases
NINDS	NORETHINDRONE ACETATE	Oral contraceptive (in combination with estrogen)	51-98-9
NINDS	SPARTEINE SULFATE	oxytocic	6160-12-9, 299-39-8 [anhydrous], 90-39-1 [sparteine]
NINDS	METHYLERGONOVINE MALEATE	oxytocic	57432-61-8, 7054-07-1 [replaced], 113-42-8 [methylergonovine]
NINDS	ERGONOVINE MALEATE	oxytocic, 5HT antagonist	129-51-1, 60-79-7 [ergonovine]
NINDS	MORIN	P450 and ATPase inhibitor	480-16-0
NINDS	SULOCTIDIL	peripheral vasodilator	54063-56-8
NINDS	AMITRAZ	pesticide, carcinogen	33089-61-1
NINDS	CILOSTAZOL	phosphodiesterase inhibitor	73963-72-1
NINDS	CITROPTEN	photosensitizing agent	487-06-9
NINDS	DAIDZEIN	phytoestrogen	486-66-8
NINDS	FORMONONETIN	phytoestrogen	485-72-3
NINDS	CLOPIDOGREL SULFATE	platelet aggregation inhibitor	113665-84-2
NINDS	CHLORMADINONE ACETATE	progestin, antiandrogen	302-22-7
NINDS	NORETHINDRONE	progestogen	68-22-4
NINDS	ETHISTERONE	progestogen	434-03-7
NINDS	HYDROXYPROGESTERONE CAPROATE	progestogen	630-56-8, 68-96-2 [hydroxyprogesterone]
NINDS	NORGESTREL	progestogen	6533-00-2
NINDS	PROGESTERONE	progestogen	57-83-0
NINDS	MEGESTROL ACETATE	progestogen, antineoplastic	595-33-5, 3562-63-8 [megestrol]
NINDS	NORETHYNODREL	progestogen, in combination with estrogen as oral contraceptive	68-23-5
NINDS	BROMOCRIPTINE MESYLATE	prolactin inhibitor, antiparkinsonian	22260-51-1, 25614-03-3 [bromocriptine]
NINDS	CYCLOHEXIMIDE	protein synthesis inhibitor	66-81-9
NINDS	MENADIONE	prothrombogenic agent	58-27-5
NINDS	PANTOPRAZOLE	proton pump inhibitor, gastric acid release inhibitor, antiulcer	102625-70-7
NINDS	RETINYL PALMITATE	provitamin, antixerophthalamic	79-81-2
NINDS	FIPEXIDE HYDROCHLORIDE	psychostimulant	34161-24-5
NINDS	MINAPRINE HYDROCHLORIDE	psychotropic	25953-17-7, 25905-77-5 [minaprine]
NINDS	TRYPTAMINE	psychotropic	61-54-1
NINDS	IODIPAMIDE	radioopaque agent	606-17-7, 2618-26-0 [iodipamide sodium]
NINDS	IOPANIC ACID	radioopaque agent	96-83-3
NINDS	CYCLOCREATINE	regulator of creatine biosynthesis	35404-50-3
NINDS	AMINOHIPPURIC ACID	renal function diagnosis	61-78-9, 94-16-6 [aminohippurate sodium]
NINDS	ORLISTAT	reversible lipase inhibitor, antiobesity	96829-58-2
NINDS	ZIDOVUDINE [AZT]	RT transferase inhibitor, antiviral	30516-87-1
NINDS	BENZYL BENZOATE	scabicide	120-51-4
NINDS	S-ISOCORYDINE (+)	sedative, cholinergic	475-67-2
NINDS	ZOLPIDEM	sedative, hypnotic	82626-48-0
NINDS	MELATONIN	sleep induction, modifies circadian rhythm	73-31-4
NINDS	PIPENZOLATE BROMIDE	spasmolytic	125-51-9, 13473-38-6 [pipenzolate]
NINDS	1,3,5-TRIMETHOXYBENZENE	spasmolytic	621-23-8
NINDS	EZETIMIBE	sterol absorption inhibitor	163222-33-1
NINDS	MEFEXAMIDE	stimulant (central)	1227-61-8
NINDS	AVOBENZONE	sunscreen	70356-09-1
NINDS	NEOHESPERIDIN DIHYDROCHALCONE	sweetener
NINDS	SACCHARIN	sweetener	81-07-2
NINDS	ASPARTAME	sweetener	22839-47-0
NINDS	BETAMIPRON	sweetener	3440-28-6
NINDS	FUREGRELATE SODIUM	thromboxane synthetase inhibitor	87463-91-0, 85666-24-6 [furegrelate]
NINDS	2-THIOURACIL	thyroid depressant	141-90-2
NINDS	LIOTHYRONINE SODIUM	thyroid hormone	55-06-1, 6893-02-3 [liothyronine]
NINDS	TYROTHRICIN	topical antibacterial (topical)	1404-88-2
NINDS	PARACHLOROPHENOL	topical antibacterial (topical)	106-48-9
NINDS	AZAPERONE	tranquilizer, neuroleptic, alpha adrenergic blocker	1649-18-9
NINDS	DIOXYBENZONE	ultraviolet screen	131-53-3
NINDS	POTASSIUM p-AMINOBENZOATE	ultraviolet screen	150-13-0 (acid)
NINDS	OXYBENZONE	ultraviolet screen	131-57-7
NINDS	2,4-DINITROPHENOL	uncouples oxidative phosphorylation	51-28-5
NINDS	ACETOHYDROXAMIC ACID	urease inhibitor, antiurolithic, antbacterial	546-88-3
NINDS	SULFINPYRAZONE	uricosuric	57-96-5
NINDS	PROBENECID	uricosuric	57-66-9
NINDS	1R,9S-HYDRASTINE	uterine hemostatic, antiseptic	118-08-1
NINDS	DIOSMIN	vascular protectant	520-27-4
NINDS	CHROMOCARB	vascular protectant	4940-39-0
NINDS	7,8-DIHYDROXYFLAVONE	vascular protectant, antihaemorrhagic	38183-03-8
NINDS	MEPHENTERMINE SULFATE	vasoconstrictor	1212-72-2, 6190-60-9 [dihydrate], 100-92-5 [mephentermine]
NINDS	LEVONORDEFRIN	vasoconstrictor	829-74-3, 18829-78-2 [replaced]
NINDS	DIHYDROERGOTAMINE MESYLATE	vasoconstrictor, antimigraine	6190-39-2
NINDS	HEPTAMINOL HYDROCHLORIDE	vasodilator	543-15-7, 372-66-7 [heptaminol]
NINDS	PENTOXIFYLLINE	vasodilator	6493-05-6
NINDS	KHELLIN	vasodilator	82-02-0
NINDS	NICOTINYL ALCOHOL TARTRATE	vasodilator	100-55-0
NINDS	NICERGOLINE	vasodilator	27848-84-6
NINDS	BUCLADESINE	vasodilator	362-74-3
NINDS	NAFRONYL OXALATE	vasodilator	3200-06-4, 31329-57-4 [nafronyl]
NINDS	NICARDIPINE HYDROCHLORIDE	vasodilator	54527-84-3, 55985-32-5 [nicardipine]
NINDS	NIMODIPINE	vasodilator	66085-59-4
NINDS	FLUNARIZINE HYDROCHLORIDE	vasodilator	30484-77-6, 52468-60-7 [flunarazine]
NINDS	VINCAMINE	vasodilator	1617-90-9
NINDS	ISOXSUPRINE HYDROCHLORIDE	vasodilator	579-56-6, 395-28-8 [isoxsuprine]
NINDS	NYLIDRIN HYDROCHLORIDE	vasodilator (peripheral)	1400-61-9
NINDS	ADENOSINE PHOSPHATE	vasodilator, neuromodulator	61-19-8
NINDS	TROXERUTIN	vasoprotectant	7085-55-4
NINDS	RETINOL	vitamin A	68-26-8
NINDS	BIOTIN	vitamin B complex	58-85-5
NINDS	BENFOTIAMINE	vitamin B1	22457-89-2
NINDS	RIBOFLAVIN	Vitamin B2; Vitamin cofactor; LD50(rat) 560 mg/kg ip	83-88-5
NINDS	ADENINE	Vitamin B4	73-24-5
NINDS	alpha-TOCHOPHEROL	vitamin E	59-02-9
NINDS	alpha-TOCHOPHERYL ACETATE	vitamin E	58-95-7
NINDS	RETINYL ACETATE	vitamin precursor	127-47-9
NINDS	NEROL	weak estrogen receptor blocker	106-25-2
NINDS	ACEXAMIC ACID	wound healing agent	57-08-9
NINDS	ALLANTOIN	wound healing agent	97-59-6
NINDS	ACETRIAZOIC ACID	X-ray contrast medium	85-36-9, 129-63-5 [acetrizoate sodium]
NINDS	PURPUROGALLIN	xanthine oxidase inhibitor, antioxidant	569-77-7
NINDS	BACCATIN III		27548-93-2
NINDS	GARDENIN B		2798-20-1
NINDS	LITHIUM CITRATE		6080-58-6, 919-16-4 [anhydrous]
Prestwick	Azaguanine-8		134-58-7
Prestwick	Metronidazole; METRONIDAZOLE		443-48-1
Prestwick	Allantoin; ALLANTOIN		97-59-6
Prestwick	Cotinine (-); COTININE; COTININE FUMARATE		486-56-6
Prestwick	Acetazolamide; ACETAZOLAMIDE		59-66-5
Prestwick	Edrophonium chloride; EDROPHONIUM CHLORIDE		116-38-1
Prestwick	Metformin hydrochloride; METFORMIN HYDROCHLORIDE		1115-70-4
Prestwick	Moroxidine hydrochloride		3160-91-6
Prestwick	Atracurium besylate		64228-81-5
Prestwick	BACLOFEN; Baclofen (R,S)		1134-47-0
Prestwick	Isoflupredone acetate		338-98-7
Prestwick	Acyclovir; ACYCLOVIR		59277-89-3
Prestwick	AMILORIDE HYDROCHLORIDE; Amiloride hydrochloride dihydrate		17440-83-4
Prestwick	diazoxide; Diazoxide; DIAZOXIDE		364-98-7
Prestwick	AMPROLIUM; Amprolium hydrochloride		137-88-2
Prestwick	Amidopyrine		58-15-1
Prestwick	Hydrochlorothiazide; HYDROCHLOROTHIAZIDE		58-93-5
Prestwick	Ursolic acid		77-52-1
Prestwick	Sulfaguanidine		57-67-0
Prestwick	Pindolol; PINDOLOL		13523-86-9
Prestwick	Isoniazid; ISONIAZID		54-85-3
Prestwick	Mexiletine hydrochloride; MEXILITENE HYDROCHLORIDE		5370-01-4
Prestwick	PENTETRAZOLE; Pentylenetetrazole		54-95-5
Prestwick	Flavoxate hydrochloride		3717-88-2
Prestwick	Chlorzoxazone; CHLORZOXAZONE		95-25-0
Prestwick	Bufexamac; BUFEXAMAC		2438-72-4
Prestwick	Ornidazole		16773-42-5
Prestwick	AMINOGLUTETHIMIDE; Glutethimide, para-amino		125-84-8
Prestwick	Ethosuximide; ETHOSUXIMIDE		77-67-8
Prestwick	DROPROPIZINE; Dropropizine (R,S)		17692-31-8
Prestwick	Mafenide hydrochloride; MAFENIDE HYDROCHLORIDE		138-37-4
Prestwick	Pinacidil; PINACIDIL		85371-64-8
Prestwick	riluzole; Riluzole hydrochloride		not available
Prestwick	Albendazole		54965-21-8
Prestwick	Nitrofurantoin; NITROFURANTOIN		67-20-9
Prestwick	clonidine; Clonidine hydrochloride; CLONIDINE HYDROCHLORIDE		4205-91-8
Prestwick	Hydralazine hydrochloride; HYDRALAZINE HYDROCHLORIDE		304-20-1
Prestwick	BUPROPION; Bupropion hydrochloride		31677-93-7
Prestwick	Phenelzine sulfate; PHENELZINE SULFATE		156-51-4
Prestwick	ALPRENOLOL; Alprenolol hydrochloride		13707-88-5
Prestwick	Meticrane		1084-65-7
Prestwick	Khellin; KHELLIN		82-02-0
Prestwick	Benzonatate		104-31-4
Prestwick	Zimelidine dihydrochloride monohydrate		61129-30-4
Prestwick	Hydroflumethiazide; HYDROFLUMETHIAZIDE		135-09-1
Prestwick	Azacyclonol		115-46-8
Prestwick	Sulfacetamide sodic hydrate		6209-17-2
Prestwick	Azathioprine		446-86-6
Prestwick	Heptaminol hydrochloride; HEPTAMINOL HYDROCHLORIDE		543-15-7
Prestwick	Lynestrenol		52-76-6
Prestwick	Sulfathiazole; SULFATHIAZOLE		72-14-0
Prestwick	Guanabenz acetate		23256-50-0
Prestwick	Levodopa; LEVODOPA		59-92-7
Prestwick	Disulfiram; DISULFIRAM		97-77-8
Prestwick	Idoxuridine		54-42-2
Prestwick	Acetylsalicylsalicylic acid; DIPLOSALSALATE		530-75-6
Prestwick	Captopril		62571-86-2
Prestwick	Mianserine hydrochloride; MIANSERIN HYDROCHLORIDE		21535-47-7
Prestwick	minoxidil; Minoxidil; MINOXIDIL		38304-91-5
Prestwick	nocodazole; Nocodazole; NOCODAZOLE		31430-18-9
Prestwick	Tranexamic acid; TRANEXAMIC ACID		1197-18-8
Prestwick	Chlorothiazide; CHLOROTHIAZIDE		58-94-6
Prestwick	7-HYDROXYETHYLTHEOPHYLLINE; Etofylline		519-37-9
Prestwick	Diphenidol hydrochloride		3254-89-5
Prestwick	Tranylcypromine hydrochloride		1986-47-6
Prestwick	Norethindrone		68-22-4
Prestwick	ALVERINE CITRATE; Alverine citrate salt		5560-59-8
Prestwick	NORTRIPTYLINE; Nortriptyline hydrochloride		894-71-3
Prestwick	Aceclofenac		89796-99-6
Prestwick	niflumic acid ; Niflumic acid; NIFLUMIC ACID		4394-00-7
Prestwick	Iproniazide phosphate; IPRONIAZID SULFATE		305-33-9
Prestwick	Isotretinoin; ISOTRETINON		4759-48-2
Prestwick	Sulfamethoxazole; SULFAMETHOXAZOLE		723-46-6
Prestwick	Retinoic acid; Retinoic acid		302-79-4
Prestwick	Mephenesin; MEPHENESIN		59-47-2
Prestwick	Antazoline hydrochloride; ANTAZOLINE PHOSPHATE		2508-72-7
Prestwick	Phenformin hydrochloride		834-28-6
Prestwick	Ethacrynic acid; ETHACRYNIC ACID		58-54-8
Prestwick	Flutamide; FLUTAMIDE		13311-84-7
Prestwick	Praziquantel; PRAZIQUANTEL		55268-74-1
Prestwick	Sulfaphenazole; SULFAPHENAZOLE		526-08-9
Prestwick	Apomorphine hydrochloride hemihydrate		41372-20-7
Prestwick	Panthenol (D)		81-13-0
Prestwick	Amoxapine; AMOXEPINE		14028-44-5
Prestwick	Sulfadiazine; SULFADIAZINE		68-35-9
Prestwick	Cyproheptadine hydrochloride		969-33-5
Prestwick	Norethynodrel		68-23-5
Prestwick	Famotidine		76824-35-6
Prestwick	Thiamphenicol; THIAMPHENICOL		15318-45-3
Prestwick	Danazol		17230-88-5
Prestwick	Cimetidine		51481-61-9
Prestwick	Lisuride (S)(-)		18016-80-3
Prestwick	Doxylamine succinate; DOXYLAMINE SUCCINATE		562-10-7
Prestwick	Atropine-N-oxide hydrochloride		4574-60-1
Prestwick	Ethambutol dihydrochloride		1070-11-7
Prestwick	Nomifensine maleate; NOMIFENSINE MALEATE; NOMIFENSIN MALEATE		32795-47-4
Prestwick	Antipyrine; ANTIPYRINE		60-80-0
Prestwick	Dizocilpine maleate		77086-22-7
Prestwick	Antipyrine, 4-hydroxy		1672-63-5
Prestwick	Acenocoumarol		152-72-7
Prestwick	AMINOPHENAZONE; Ampyrone		83-07-8
Prestwick	Ethisterone		434-03-7
Prestwick	Levamisole hydrochloride; LEVAMISOLE HYDROCHLORIDE		16595-80-5
Prestwick	Triprolidine hydrochloride; TRIPROLIDINE HYDROCHLORIDE		550-70-9
Prestwick	Pargyline hydrochloride; PARGYLINE HYDROCHLORIDE		306-07-0
Prestwick	Doxepin hydrochloride		1229-29-4
Prestwick	Methocarbamol; METHOCARBAMOL		532-03-6
Prestwick	Dyclonine hydrochloride; DYCLONINE HYDROCHLORIDE		536-43-6
Prestwick	Aztreonam		78110-38-0
Prestwick	Dimenhydrinate		523-87-5
Prestwick	CLOXACILLIN SODIUM; Cloxacillin sodium salt		642-78-4
Prestwick	Disopyramide; DISOPYRAMIDE PHOSPHATE		3737-09-5
Prestwick	Nalidixic acid sodium salt hydrate		not available
Prestwick	Clotrimazole; CLOTRIMAZOLE		23593-75-1
Prestwick	Pentolinium bitartrate; PENTOLINIUM DITARTRATE; PENTOLINIUM TARTRATE		52-62-0
Prestwick	Vinpocetine; VINPOCETINE		42971-09-5
Prestwick	Aminopurine, 6-benzyl		1214-39-7
Prestwick	Clomipramine hydrochloride; CLOMIPRAMINE HYDROCHLORIDE		17321-77-6
Prestwick	tolbutamide; Tolbutamide; TOLBUTAMIDE		64-77-7
Prestwick	Fendiline hydrochloride; FENDILINE HYDROCHLORIDE		13636-18-5
Prestwick	Chloramphenicol		56-75-7
Prestwick	Naloxone hydrochloride		357-08-4
Prestwick	Epirizole		18694-40-1
Prestwick	Metolazone; METOLAZONE		17560-51-9
Prestwick	Diprophylline; DYPHYLLINE		479-18-5
Prestwick	CIPROFLOXACIN; Ciprofloxacin hydrochloride		93107-08-5
Prestwick	Triamterene; TRIAMTERENE		396-01-0
Prestwick	Ampicillin trihydrate		7177-48-2
Prestwick	Dapsone; DAPSONE		80-08-0
Prestwick	Haloperidol; HALOPERIDOL		52-86-8
Prestwick	Troleandomycin		2751-09-9
Prestwick	Naltrexone hydrochloride dihydrate		16676-29-2
Prestwick	Pyrimethamine; PYRIMETHAMINE		58-14-0
Prestwick	Chlorpheniramine maleate; CHLORPHENIRAMINE MALEATE		113-92-8
Prestwick	HEXAMETHONIUM BROMIDE; Hexamethonium dibromide dihydrate		55-97-0
Prestwick	Nalbuphine hydrochloride		23277-43-2
Prestwick	Diflunisal; DIFLUNISAL		22494-42-4
Prestwick	Picotamide monohydrate		80530-63-8
Prestwick	Niclosamide; NICOLSAMIDE		50-65-7
Prestwick	Triamcinolone		124-94-7
Prestwick	Midodrine hydrochloride; MIDODRINE HYDROCHLORIDE		3092-17-9
Prestwick	Vincamine		1617-90-9
Prestwick	thalidomide; Thalidomide; THALIDOMIDE		50-35-1
Prestwick	Indomethacin; INDOMETHACIN		53-86-1
Prestwick	Oxolinic acid; OXOLINIC ACID		14698-29-4
Prestwick	Cortisone		53-06-5
Prestwick	Nimesulide; NIMESULIDE		51803-78-2
Prestwick	Prednisolone		50-24-8
Prestwick	Hydrastinine hydrochloride; HYDRASTININE HYDROCHLORIDE		4884-68-8
Prestwick	Fenofibrate; FENOFIBRATE		49562-28-9
Prestwick	Pentoxifylline; PENTOXIFYLLINE		6493-05-6
Prestwick	bumetanide; Bumetanide; BUMETANIDE		28395-03-1
Prestwick	Metaraminol bitartrate		33402-03-8
Prestwick	Labetalol hydrochloride; LABETALOL HYDROCHLORIDE		32780-64-6
Prestwick	ALBUTEROL; ALBUTEROL (+/-); salbutamol; Salbutamol		18559-94-9
Prestwick	Cinnarizine		298-57-7
Prestwick	Prilocaine hydrochloride; PRILOCAINE HYDROCHLORIDE		1786-81-8
Prestwick	Methylprednisolone, 6-alpha		83-43-2
Prestwick	camptothecin; CAMPTOTHECIN; Camptothecine (S,+)		7689-03-4
Prestwick	Quinidine hydrochloride monohydrate		6151-40-2
Prestwick	Procaine hydrochloride; PROCAINE HYDROCHLORIDE		51-05-8
Prestwick	Bromocryptine mesylate		22260-51-1
Prestwick	Moxisylyte hydrochoride		964-52-3
Prestwick	Metanephrine hydrochloride DL		881-95-8
Prestwick	Betazole hydrochloride
Prestwick	Dehydrocholic acid		81-23-2
Prestwick	Isoxicam; ISOXICAM		34552-84-6
Prestwick	Hesperetin; HESPERETIN		520-33-2
Prestwick	Naproxen		22204-53-1
Prestwick	Perphenazine; PERPHENAZINE		58-39-9
Prestwick	Naphazoline hydrochloride; NAPHAZOLINE HYDROCHLORIDE		550-99-2
Prestwick	MEFLOQUINE; Mefloquine hydrochloride		51773-92-3
Prestwick	Ticlopidine hydrochloride		53885-35-1
Prestwick	Isoconazole		27523-40-6
Prestwick	Dicyclomine hydrochloride; DICYCLOMINE HYDROCHLORIDE		67-92-5
Prestwick	Spironolactone		52-01-7
Prestwick	Amyleine hydrochloride		532-59-2
Prestwick	Pirenzepine dihydrochloride; PIRENZEPINE HYDROCHLORIDE		29868-97-1
Prestwick	LIDOCAINE HYDROCHLORIDE; Lidocaýne hydrochloride		73-78-9
Prestwick	Dexamethasone acetate		1177-87-3
Prestwick	RANITIDINE; Ranitidine hydrochloride		66357-59-3
Prestwick	Fludrocortisone acetate		514-36-3
Prestwick	Tiratricol, 3,3',5-triiodothyroacetic acid		51-24-1
Prestwick	Fenoterol hydrobromide; FENOTEROL HYDROBROMIDE		1944-12-3
Prestwick	flufenamic acid; Flufenamic acid; FLUFENAMIC ACID		530-78-9
Prestwick	Homochlorcyclizine dihydrochloride		1982-36-1
Prestwick	Flumequine; FLUMEQUINE		42835-25-6
Prestwick	citrate; Diethylcarbamazine citrate; DIETHYLCARBAMAZINE CITRATE; MORANTEL CITRATE		1642-54-2
Prestwick	Tolfenamic acid; TOLFENAMIC ACID		13710-19-5
Prestwick	Chenodiol		474-25-9
Prestwick	Meclofenamic acid sodium salt monohydrate; SODIUM MECLOFENAMATE		6385-02-0
Prestwick	Perhexiline maleate; PERHEXILINE MALEATE; PERHEXILLINE MALEATE		6724-53-4
Prestwick	Kawain		500-64-1
Prestwick	Oxybutynin chloride		1508-65-2
Prestwick	Trimethoprim; Trimethoprim ; TRIMETHOPRIM		738-70-5
Prestwick	Spiperone; SPIPERONE		749-02-0
Prestwick	METOCLOPRAMIDE HYDROCHLORIDE; Metoclopramide monohydrochloride		7232-21-5
Prestwick	Pyrilamine maleate; PYRILAMINE MALEATE		59-33-6
Prestwick	Fenbendazole		43210-67-9
Prestwick	Sulfinpyrazone; SULFINPYRAZONE		57-96-5
Prestwick	Trichlorfon		52-68-6
Prestwick	glipizide; Glipizide		29094-61-9
Prestwick	Carbamazepine; CARBAMAZEPINE		298-46-4
Prestwick	Loxapine succinate; LOXAPINE SUCCINATE		27833-64-3
Prestwick	Triflupromazine hydrochloride; TRIFLUPROMAZINE HYDROCHLORIDE		1098-60-8
Prestwick	Hydroxyzine dihydrochloride		2192-20-3
Prestwick	Mefenamic acid; MEFENAMIC ACID		61-68-7
Prestwick	Diltiazem hydrochloride		33286-22-5
Prestwick	Acetohexamide		968-81-0
Prestwick	methotrexate; Methotrexate; METHOTREXATE		59-05-2
Prestwick	Sulpiride; SULPIRIDE		15676-16-1
Prestwick	Astemizole; ASTEMIZOLE		68844-77-9
Prestwick	Benoxinate hydrochloride		5987-82-6
Prestwick	Clindamycin hydrochloride		21462-39-5
Prestwick	Oxethazaine; OXETHAZAINE; OXETHAZINE		126-27-2
Prestwick	Terfenadine; TERFENADINE		50679-08-8
Prestwick	Pheniramine maleate; PHENIRAMINE MALEATE		132-20-7
Prestwick	Cefotaxime sodium salt		64485-93-4
Prestwick	Tolazoline hydrochloride; TOLAZOLINE HYDROCHLORIDE		59-97-2
Prestwick	Tetracycline hydrochloride; TETRACYCLINE HYDROCHLORIDE		64-75-5
Prestwick	piroxicam; Piroxicam; PIROXICAM		36322-90-4
Prestwick	Dantrolene sodium salt; Dantrolene sodium salt		14663-23-1
Prestwick	Pyrantel tartrate		33401-94-4
Prestwick	Trazodone hydrochloride; TRAZODONE HYDROCHLORIDE		25332-39-2
Prestwick	Fenspiride hydrochloride; FENSPIRIDE HYDROCHLORIDE		5053-08-7
Prestwick	GLAFENINE; Glafenine hydrochloride		65513-72-6
Prestwick	Gemfibrozil; GEMFIBROZIL		25812-30-0
Prestwick	Pimethixene maleate; PIMETHIXENE MALEATE		13187-06-9
Prestwick	MEFEXAMIDE; Mefexamide hydrochloride		3413-64-7
Prestwick	Pergolide mesylate; PERGOLIDE MESYLATE		66104-23-2
Prestwick	Tiapride hydrochloride; TIAPRIDE HYDROCHLORIDE		51012-33-0
Prestwick	Acemetacin; ACEMETACIN		53164-05-9
Prestwick	Mebendazole; MEBENDAZOLE		31431-39-7
Prestwick	Benzydamine hydrochloride		132-69-4
Prestwick	Fenbufen; FENBUFEN		36330-85-5
Prestwick	Fipexide hydrochloride; FIPEXIDE HYDROCHLORIDE		34161-23-4
Prestwick	Ketoprofen; KETOPROFEN		22071-15-4
Prestwick	Mifepristone		84371-65-3
Prestwick	Indapamide		26807-65-8
Prestwick	Diperodon hydrochloride		537-12-2
Prestwick	Morantel tartrate		26155-31-7
Prestwick	VERAPAMIL HYDROCHLORIDE; Verapamyl hydrochloride		152-11-4
Prestwick	Homatropine hydrobromide (R,S)		51-56-9
Prestwick	Dipyridamole; DIPYRIDAMOLE		58-32-2
Prestwick	nifedipine; Nifedipine; NIFEDIPINE		21829-25-4
Prestwick	Chlorhexidine; CHLORHEXIDINE		55-56-1
Prestwick	chlorpromazine; CHLORPROMAZINE; Chlorpromazine hydrochloride		69-09-0
Prestwick	Loperamide hydrochloride; LOPERAMIDE HYDROCHLORIDE		34552-83-5
Prestwick	Diphenhydramine hydrochloride; DIPHENHYDRAMINE HYDROCHLORIDE		147-24-0
Prestwick	CHLORTETRACYCLINE; Chlortetracycline hydrochloride; CHLORTETRACYCLINE HYDROCHLORIDE		64-72-2
Prestwick	Minaprine dihydrochloride; MINAPRINE HYDROCHLORIDE		25953-17-7
Prestwick	tamoxifen; Tamoxifen citrate; TAMOXIFEN CITRATE		54965-24-1
Prestwick	Miconazole; MICONAZOLE NITRATE		22916-47-8
Prestwick	Nicergoline; NICERGOLINE		not available
Prestwick	Isoxsuprine hydrochloride		579-56-6
Prestwick	Canrenoic acid potassium salt		2181-04-6
Prestwick	Acebutolol hydrochloride; ACEBUTOLOL HYDROCHLORIDE		34381-68-5
Prestwick	Thioproperazine dimesylate		2347-80-0
Prestwick	Tolnaftate; TOLNAFTATE		2398-96-1
Prestwick	DIHYDROERGOTAMINE MESYLATE; Dihydroergotamine tartrate		5989-77-5
Prestwick	Norfloxacin; NORFLOXACIN		70458-96-7
Prestwick	Lisinopril; LISINOPRIL		83915-83-7
Prestwick	Antimycin A		1397-94-0
Prestwick	Lincomycin hydrochloride		859-18-7
Prestwick	Xylometazoline hydrochloride; XYLOMETAZOLINE HYDROCHLORIDE		1218-35-5
Prestwick	Telenzepine dihydrochloride; TELENZEPINE HYDROCHLORIDE		147416-96-4
Prestwick	Oxymetazoline hydrochloride; OXYMETAZOLINE HYDROCHLORIDE		2315-02-8
Prestwick	Econazole nitrate; ECONAZOLE NITRATE		24169-02-6
Prestwick	Nifenazone; NIFENAZONE		2139-47-1
Prestwick	Bupivacaine hydrochloride; Bupivacaine hydrochloride ; BUPIVACAINE HYDROCHLORIDE		18010-40-7
Prestwick	Griseofulvin; Griseofulvin		126-07-8
Prestwick	CLEMASTINE; Clemastine fumarate		14976-57-9
Prestwick	Clemizole hydrochloride		1163-36-6
Prestwick	Oxytetracycline dihydrate		6153-64-6
Prestwick	Tropicamide; TROPICAMIDE		1508-75-4
Prestwick	Pimozide; PIMOZIDE		2062-78-4
Prestwick	NEFOPAM; Nefopam hydrochloride		23327-57-3
Prestwick	Amodiaquin dihydrochloride dihydrate		6398-98-7
Prestwick	Phentolamine hydrochloride; PHENTOLAMINE HYDROCHLORIDE		73-05-2
Prestwick	Mebeverine hydrochloride; MEBEVERINE HYDROCHLORIDE		2753-45-9
Prestwick	Todralazine hydrochloride; TODRALAZINE HYDROCHLORIDE		3778-76-5
Prestwick	Erythromycin		114-07-8
Prestwick	Imipramine hydrochloride; IMIPRAMINE HYDROCHLORIDE		113-52-0
Prestwick	Oleandomycin phosphate		7060-74-4
Prestwick	Sulindac		38194-50-2
Prestwick	Midecamycin		35457-80-8
Prestwick	AMITRIPTYLINE HYDROCHLORIDE; Amitryptiline hydrochloride		549-18-8
Prestwick	Josamycin		16846-24-5
Prestwick	Adiphenine hydrochloride; ADIPHENINE HYDROCHLORIDE		50-42-0
Prestwick	Paclitaxel		33069-62-4
Prestwick	Dibucaine; DIBUCAINE HYDROCHLORIDE		85-79-0
Prestwick	Ivermectin		70288-86-7
Prestwick	Prednisone		53-03-2
Prestwick	GALLAMINE; Gallamine triethiodide		65-29-2
Prestwick	Thioridazine hydrochloride; THIORIDAZINE HYDROCHLORIDE		130-61-0
Prestwick	Neomycin sulfate		1405-10-3
Prestwick	Diphemanil methylsulfate		62-97-5
Prestwick	Dihydrostreptomycin sulfate		5490-27-7
Prestwick	Trimethobenzamide hydrochloride; TRIMETHOBENZAMIDE HYDROCHLORIDE		554-92-7
Prestwick	Gentamicine sulfate		1405-41-0
Prestwick	Etodolac; ETODOLAC		41340-25-4
Prestwick	Ifenprodil tartrate		23210-58-4
Prestwick	Scopolamin-N-oxide hydrobromide		6106-81-6
Prestwick	Flunarizine dihydrochloride; FLUNARIZINE HYDROCHLORIDE		30484-77-6
Prestwick	Hyoscyamine (L); Hyoscyamine (L)		101-31-5
Prestwick	trifluoperazine; Trifluoperazine dihydrochloride; TRIFLUOPERAZINE HYDROCHLORIDE		440-17-5
Prestwick	Chlorphensin carbamate		886-74-8
Prestwick	Enalapril maleate		76095-16-4
Prestwick	Metampicillin sodium salt		6489-61-8
Prestwick	Minocycline hydrochloride; MINOCYCLINE HYDROCHLORIDE		13614-98-7
Prestwick	Dilazep dihydrochloride		20153-98-4
Prestwick	Glibenclamide; GLIBENCLAMIDE; glyburide; GLYBURIDE		10238-21-8
Prestwick	Ofloxacin; OFLOXACIN		82419-36-1
Prestwick	Guanethidine sulfate; Guanethidine sulfate ; GUANETHIDINE SULFATE		60-02-6
Prestwick	Lomefloxacin hydrochloride; LOMEFLOXACIN HYDROCHLORIDE		98079-52-8
Prestwick	Quinacrine dihydrochloride dihydrate; QUINACRINE HYDROCHLORIDE		6151-30-0
Prestwick	ORPHENADRINE CITRATE; Orphenadrine hydrochloride		341-69-5
Prestwick	Clofilium tosylate		92953-10-1
Prestwick	Proglumide; PROGLUMIDE		6620-60-6
Prestwick	FLUFENAZINE HYDROCHLORIDE; Fluphenazine dihydrochloride; FLUPHENAZINE HYDROCHLORIDE		146-56-5
Prestwick	Streptomycin sulfate		3810-74-0
Prestwick	Testosterone propionate		57-85-2
Prestwick	ALFLUZOCIN; Alfuzosin hydrochloride		81403-68-1
Prestwick	Arecoline hydrobromide; ARECOLINE HYDROBROMIDE		300-08-3
Prestwick	Chlorpropamide; CHLORPROPAMIDE		94-20-2
Prestwick	THYROXINE; Thyroxine (L)		51-48-9
Prestwick	Phenylpropanolamine hydrochloride		154-41-6
Prestwick	Tocopherol (R,S)		10191-41-0
Prestwick	Ascorbic acid		50-81-7
Prestwick	Pepstatin A		26305-03-3
Prestwick	METHYLDOPA; Methyldopa (L,-)		555-30-6
Prestwick	SR-95639A		115767-94-7
Prestwick	Cefoperazone dihydrate		not available
Prestwick	Adamantamine fumarate; AMANTADINE HYDROCHLORIDE		80789-67-9
Prestwick	Zoxazolamine; ZOXAZOLAMINE		61-80-3
Prestwick	Butoconazole nitrate		32872-77-1
Prestwick	9-AMINO-1,2,3,4-TETRAHYDROACRIDINE HYDROCHLORIDE; Tacrine hydrochloride hydrate		1684-40-8
Prestwick	Amiodarone hydrochloride; AMIODARONE HYDROCHLORIDE		19774-82-4
Prestwick	Bisoprolol fumarate
Prestwick	Amphotericin B		1397-89-3
Prestwick	serotonin; Serotonin hydrochloride		153-98-0
Prestwick	Tubocurarine chloride pentahydrate (+)		6989-98-6
Prestwick	Cefotiam hydrochloride
Prestwick	Dihydroergocristine mesylate		24730-10-7
Prestwick	Azathymine, 6		932-53-6
Prestwick	Noscapine; NOSCAPINE HYDROCHLORIDE		128-62-1
Prestwick	Benperidol		2062-84-2
Prestwick	Syrosingopine		84-36-6
Prestwick	Cefaclor; CEFACLOR; Loracarbef		121961-22-6; 70356-03-5
Prestwick	ATROPINE; ATROPINE SULFATE; Atropine sulfate monohydrate		5908-99-6
Prestwick	Colistin sulfate		1264-72-8
Prestwick	Eserine sulfate, physostigmine sulfate; PHYSOSTIGMINE; PHYSOSTIGMINE SALICYLATE; PHYSOSTIGMINE SULFATE		64-47-1
Prestwick	Daunorubicin hydrochloride		23541-50-6
Prestwick	Aconitine		302-27-2
Prestwick	Dosulepin hydrochloride		897-15-4
Prestwick	Rescinnamin		24815-24-5
Prestwick	Ceftazidime pentahydrate		78439-06-2
Prestwick	Dihydroergotoxine mesylate		8067-24-1
Prestwick	Iobenguane sulfate		not available
Prestwick	Emetine dihydrochloride; Emetine dihydrochloride		316-42-7
Prestwick	Tremorine dihydrochloride		300-68-5
Prestwick	Androsterone		53-41-8
Prestwick	Practolol; PRACTOLOL		6673-35-4
Prestwick	Anisomycin		22862-76-6
Prestwick	Zidovudine, AZT		30516-87-1
Prestwick	Carbarsone		121-59-5
Prestwick	Sulfisoxazole; SULFISOXAZOLE		127-69-5
Prestwick	apigenin; Apigenin; APIGENIN		520-36-5
Prestwick	Zaprinast		37762-06-4
Prestwick	Aspartic acid, N-acetyl (R,S)		997-55-7
Prestwick	Chlormezanone; CHLORMEZANONE		80-77-3
Prestwick	Bacampicillin hydrochloride		37661-08-8
Prestwick	Procainamide hydrochloride; PROCAINAMIDE HYDROCHLORIDE		614-39-1
Prestwick	Betulinic acid		472-15-1
Prestwick	N6-methyladenosine		1867-73-8
Prestwick	Biotin		58-85-5
Prestwick	Guanfacine hydrochloride		29110-48-3
Prestwick	Bisacodyl; BISACODYL		603-50-9
Prestwick	Flupentixol dihydrochloride cis-(Z)		2413-38-9
Prestwick	Calciferol		50-14-6
Prestwick	Metixene hydrochloride		1553-34-0
Prestwick	TETRACAINE HYDROCHLORIDE; Tetracaýne hydrochloride		136-47-0
Prestwick	Nitrofural; NITROFURAZONE		59-87-0
Prestwick	Mometasone furoate		83919-23-7
Prestwick	Omeprazole		73590-58-6
Prestwick	Tomatidine		77-59-8
Prestwick	Propylthiouracil; PROPYLTHIOURACIL		51-52-5
Prestwick	Dacarbazine; DACARBAZINE		4342-03-4
Prestwick	Terconazole		67915-31-5
Prestwick	Ipratropium bromide		22254-24-6
Prestwick	Tiaprofenic acid		33005-95-7
Prestwick	Acetopromazine maleate salt		3598-37-6
Prestwick	Vancomycin hydrochloride		1404-93-9
Prestwick	Rauwolscine hydrochloride; RAUWOLSCINE HYDROCHLORIDE		6211-32-1
Prestwick	Artemisinin; ARTEMISININ		63968-64-9
Prestwick	corynanthine; Corynanthine hydrochloride		66634-44-4
Prestwick	Propafenone hydrochloride; PROPAFENONE HYDROCHLORIDE		34183-22-7
Prestwick	BURASAINE; Palmatine chloride; PALMATINE CHLORIDE		3486-67-7
Prestwick	Ethamivan		304-84-7
Prestwick	Trimethylcolchicinic acid		3482-37-9
Prestwick	Furosemide; FUROSEMIDE		54-31-9
Prestwick	Suloctidil; SULOCTIDIL		54063-56-8
Prestwick	Methapyrilene hydrochloride; METHAPYRILENE HYDROCHLORIDE		135-23-9
Prestwick	Carcinine		56897-53-1
Prestwick	Desipramine hydrochloride; DESIPRAMINE HYDROCHLORIDE		58-28-6
Prestwick	Carisoprodol; CARISOPRODOL		78-44-4
Prestwick	Clorgyline hydrochloride		17780-75-5
Prestwick	Cephalosporanic acid, 7-amino		957-68-6
Prestwick	Clenbuterol hydrochloride; CLENBUTEROL HYDROCHLORIDE		21898-19-1
Prestwick	Chicago sky blue 6B		2610-05-1
Prestwick	Maprotiline hydrochloride; MAPROTILINE HYDROCHLORIDE		10347-81-6
Prestwick	Buflomedil hydrochloride		35543-24-9
Prestwick	Thioguanosine		85-31-4
Prestwick	Chlorogenic acid; CHLOROGENIC ACID		327-97-9
Prestwick	Chlorprothixene hydrochloride		6469-93-8
Prestwick	Cephaeline dihydrochloride heptahydrate		6487-30-5
Prestwick	Ritodrine hydrochloride		23239-51-2
Prestwick	Cholecalciferol		67-97-0
Prestwick	clozapine; Clozapine; CLOZAPINE		5786-21-0
Prestwick	Cisapride		81098-60-4
Prestwick	Vigabatrin; VIGABATRIN		60643-86-9
Prestwick	Hydrastine hydrochloride		5936-28-7
Prestwick	Biperiden hydrochloride		1235-82-1
Prestwick	Lobelanidine hydrochloride		6112-86-3
Prestwick	Cetirizine dihydrochloride; CETIRIZINE HYDROCHLORIDE		83881-52-1
Prestwick	Papaverine hydrochloride; PAPAVERINE HYDROCHLORIDE		61-25-6
Prestwick	Etifenin		63245-28-3
Prestwick	Yohimbine hydrochloride; YOHIMBINE HYDROCHLORIDE		65-19-0
Prestwick	METAPROTERENOL; Metaproterenol sulfate, orciprenaline sulfate		5874-97-5
Prestwick	Lobeline alpha (-) hydrochoride		134-63-4
Prestwick	Sisomicin sulfate		53179-09-2
Prestwick	Berberine chloride; BERBERINE CHLORIDE		633-65-8
Prestwick	quercetin; QUERCETIN; Quercetine dihydrate		6151-25-3
Prestwick	Chelidonine monohydrate (+)		476-32-4
Prestwick	Resveratrol; RESVERATROL		501-36-0
Prestwick	Galanthamine hydrobromide; GALANTHAMINE HYDROBROMIDE		1953-04-4
Prestwick	Bromperidol		10457-90-6
Prestwick	Bicuculline (+); BICUCULLINE		485-49-4
Prestwick	CYCLIZINE; Cyclizine hydrochloride		303-25-3
Prestwick	YOHIMBIC ACID; Yohimbinic acid monohydrate		27801-27-2
Prestwick	Chlorthalidone; CHLORTHALIDONE		77-36-1
Prestwick	CORALYNE CHLORIDE; Coralyne chloride hydrate		38989-38-7
Prestwick	Dobutamine hydrochloride		49745-95-1
Prestwick	Corticosterone		50-22-6
Prestwick	Enoxacin; ENOXACIN		74011-58-8
Prestwick	Cyanocobalamin		68-19-9
Prestwick	Clopamide; CLOPAMIDE		636-54-4
Prestwick	Cefadroxil; CEFADROXIL		50370-12-2
Prestwick	Hycanthone; HYCANTHONE		3105-97-3
Prestwick	Cyclosporin A		59865-13-3
Prestwick	Adenosine 5'-monophosphate monohydrate		18422-05-4
Prestwick	Digitoxigenin		143-62-4
Prestwick	Amoxicillin		26787-78-0
Prestwick	Digoxin		20830-75-5
Prestwick	Cephalexin monohydrate		23325-78-2
Prestwick	Doxorubicin hydrochloride		25316-40-9
Prestwick	Dextromethorphan hydrobromide monohydrate		6700-34-1
Prestwick	Carbimazole; CARBIMAZOLE		22232-54-8
Prestwick	Droperidol; DROPERIDOL		548-73-2
Prestwick	Epiandrosterone		481-29-8
Prestwick	FLUOXETINE; Fluoxetine hydrochloride		59333-67-4
Prestwick	LAUDANOSINE; Laudanosine (R,S)		1699-51-0
Prestwick	Iohexol		66108-95-0
Prestwick	AJMALICINE; Ajmalicine hydrochloride		4373-34-6
Prestwick	Norcyclobenzaprine		303-50-4
Prestwick	Tetrahydroalstonine		6474-90-4
Prestwick	Pyrazinamide; PYRAZINAMIDE		98-96-4
Prestwick	Diclofenac sodium; DICLOFENAC SODIUM; SODIUM DICHLOFENAC		15307-79-6
Prestwick	Trimethadione		127-48-0
Prestwick	Calycanthine		595-05-1
Prestwick	Lovastatin; LOVASTATIN		75330-75-5
Prestwick	Convolamine hydrochloride		500-56-1
Prestwick	Nystatine		1400-61-9
Prestwick	Isocorydine (+); ISOCORYDINE (+); S-ISOCORYDINE (+)		475-67-2
Prestwick	Budesonide		51333-22-3
Prestwick	Xylazine; XYLAZINE; XYLAZINE		7361-61-7
Prestwick	Imipenem; Imipenem		74431-23-5
Prestwick	Seneciphylline		480-81-9
Prestwick	Sulfasalazine; SULFASALAZINE		599-79-1
[truncated: 641 more rows]
